# Supplementary material for: Revision of Korean species of the genus Batriscenellus Jeannel (Staphylinidae, Pselaphinae, Batrisitae) with description of one new species
Source: Zookeys. 2021 Apr 22;1033:159–71. doi: 10.3897/zookeys.1033.59558 (PMC8084858; doi:10.3897/zookeys.1033.59558)
Supplement: XML Treatment for Batriscenellus [file zookeys.1033.59558-treatment1.xml]

<!DOCTYPE tp:taxon-treatment
  PUBLIC "-//TaxonX//DTD Taxonomic Treatment Publishing DTD v0 20100105//EN" "tax-treatment-NSO.dtd">
<tp:taxon-treatment xmlns:tp="http://www.plazi.org/taxpub"><tp:treatment-meta><kwd-group><label>Taxon classification</label><kwd><named-content xmlns:xlink="http://www.w3.org/1999/xlink" content-type="kingdom">Animalia</named-content></kwd><kwd><named-content xmlns:xlink="http://www.w3.org/1999/xlink" content-type="order">Coleoptera</named-content></kwd><kwd><named-content xmlns:xlink="http://www.w3.org/1999/xlink" content-type="family">Staphylinidae</named-content></kwd></kwd-group><mixed-citation publication-type="journal"><person-group><name><surname>Kang</surname><given-names>Jun-Young</given-names></name><name><surname>Park</surname><given-names>Sun-Jae</given-names></name><name><surname>Kim</surname><given-names>A-Young</given-names></name><name><surname>Park</surname><given-names>Jong-Seok</given-names></name></person-group><article-title>Revision of Korean species of the genus <italic><tp:taxon-name><tp:taxon-name-part taxon-name-part-type="genus" reg="Batriscenellus">Batriscenellus</tp:taxon-name-part></tp:taxon-name></italic> Jeannel (<tp:taxon-name><tp:taxon-name-part taxon-name-part-type="family">Staphylinidae</tp:taxon-name-part></tp:taxon-name>, <tp:taxon-name><tp:taxon-name-part taxon-name-part-type="subfamily">Pselaphinae</tp:taxon-name-part></tp:taxon-name>, <tp:taxon-name><tp:taxon-name-part taxon-name-part-type="supertribe">Batrisitae</tp:taxon-name-part></tp:taxon-name>) with description of one new species</article-title><source>Zookeys</source><day>22</day><month>4</month><year>2021</year><volume>1033</volume><fpage>159</fpage><lpage>171</lpage><pub-id pub-id-type="doi">10.3897/zookeys.1033.59558</pub-id></mixed-citation></tp:treatment-meta><tp:nomenclature><tp:taxon-name><object-id xmlns:xlink="http://www.w3.org/1999/xlink" content-type="arpha" xlink:type="simple">6515FA27-724B-53EC-ADC4-3A1049B4270C</object-id>
                <tp:taxon-name-part taxon-name-part-type="genus" reg="Batriscenellus">Batriscenellus</tp:taxon-name-part>
              </tp:taxon-name><tp:taxon-authority>Jeannel, 1958 (type species: Batrisus fragilis Sharp, 1883)</tp:taxon-authority><tp:nomenclature-citation-list><tp:nomenclature-citation><tp:taxon-name>
                    <tp:taxon-name-part taxon-name-part-type="genus" reg="Batriscenellus">Batriscenellus</tp:taxon-name-part>
                  </tp:taxon-name><comment>Jeannel, 1958 (type species: <tp:taxon-name><tp:taxon-name-part taxon-name-part-type="genus" reg="Batrisus">Batrisus</tp:taxon-name-part> <tp:taxon-name-part taxon-name-part-type="species" reg="fragilis">fragilis</tp:taxon-name-part></tp:taxon-name> Sharp, 1883)</comment></tp:nomenclature-citation><tp:nomenclature-citation><tp:taxon-name>
                    <tp:taxon-name-part taxon-name-part-type="genus" reg="Batriscenellus">Batriscenellus</tp:taxon-name-part>
                  </tp:taxon-name><comment>Jeannel, 1958: 60. <xref ref-type="bibr" rid="B7">Löbl and Besuchet 2004</xref>: 276. <xref ref-type="bibr" rid="B17">Yin et al. 2011</xref>: 37.</comment></tp:nomenclature-citation><tp:nomenclature-citation><tp:taxon-name>
                    <tp:taxon-name-part taxon-name-part-type="genus" reg="Batriscenellinus">Batriscenellinus</tp:taxon-name-part>
                  </tp:taxon-name><comment>Nomura, 1991: 321 (type species <tp:taxon-name><tp:taxon-name-part taxon-name-part-type="genus" reg="Batriscenellus">Batriscenellus</tp:taxon-name-part> <tp:taxon-name-part taxon-name-part-type="species" reg="uenoi">uenoi</tp:taxon-name-part></tp:taxon-name> Nomura, 1991).</comment></tp:nomenclature-citation><tp:nomenclature-citation><tp:taxon-name>
                    <tp:taxon-name-part taxon-name-part-type="genus" reg="Coreoscenellus">Coreoscenellus</tp:taxon-name-part>
                  </tp:taxon-name><comment>Nomura &amp; Lee, 1993: 12 (type species <tp:taxon-name><tp:taxon-name-part taxon-name-part-type="genus" reg="Batriscenellus">Batriscenellus</tp:taxon-name-part> <tp:taxon-name-part taxon-name-part-type="species" reg="brachygaster">brachygaster</tp:taxon-name-part></tp:taxon-name> Nomura &amp; Lee, 1993).</comment></tp:nomenclature-citation><tp:nomenclature-citation><tp:taxon-name>
                    <tp:taxon-name-part taxon-name-part-type="genus" reg="Nipponoscenellus">Nipponoscenellus</tp:taxon-name-part>
                  </tp:taxon-name><comment>Nomura, 1991: 310 (type species <tp:taxon-name><tp:taxon-name-part taxon-name-part-type="genus" reg="Batriscenellus">Batriscenellus</tp:taxon-name-part> <tp:taxon-name-part taxon-name-part-type="species" reg="transformis">transformis</tp:taxon-name-part></tp:taxon-name> Nomura, 1991).</comment></tp:nomenclature-citation><tp:nomenclature-citation><tp:taxon-name>
                    <tp:taxon-name-part taxon-name-part-type="genus" reg="Scaioscenells">Scaioscenells</tp:taxon-name-part>
                  </tp:taxon-name><comment>Jeannel, 1958: 60 (type species <tp:taxon-name><tp:taxon-name-part taxon-name-part-type="genus" reg="Batrisus">Batrisus</tp:taxon-name-part> <tp:taxon-name-part taxon-name-part-type="species" reg="similis">similis</tp:taxon-name-part></tp:taxon-name> Sharp, 1883).</comment></tp:nomenclature-citation></tp:nomenclature-citation-list></tp:nomenclature><tp:treatment-sec sec-type="diagnosis" id="SECID0EDDAE"><title>Diagnosis.</title><p>Members of this genus are easily separated from other genera of <tp:taxon-name><tp:taxon-name-part taxon-name-part-type="supertribe">Batrisitae</tp:taxon-name-part></tp:taxon-name> by the following combination of characters: head triangular with the transverse sulcus dorsally at mid-level of head and vertexal foveae; antennomere 1 subquadrate with dense trichomes (Figs <xref ref-type="fig" rid="F1">1C</xref>, <xref ref-type="fig" rid="F3">3B</xref>, <xref ref-type="fig" rid="F5">5B</xref>, <xref ref-type="fig" rid="F7">7B</xref>), antennomeres 9–11 clubbed; pronotum with median antebasal fovea, lateral antebasal foveae, inner basolateral foveae and outer basolateral foveae, disc with median and lateral longitudinal sulci; elytra with two basal foveae; mesotibia with spine on distal margin (Fig. <xref ref-type="fig" rid="F1">1B</xref>); abdomen rounded laterally; abdominal tergite IV largest; male genitalia asymmetric (Figs <xref ref-type="fig" rid="F2">2</xref>, <xref ref-type="fig" rid="F4">4</xref>, <xref ref-type="fig" rid="F6">6</xref>, <xref ref-type="fig" rid="F8">8</xref>); paramere singular and originating from ventral phallobase.</p></tp:treatment-sec><tp:treatment-sec sec-type="distribution" id="SECID0ESEAE"><title>Distribution.</title><p>South Korea, Russia (Far East), Japan, China.</p><fig id="F1" position="float" orientation="portrait"><object-id xmlns:xlink="http://www.w3.org/1999/xlink" content-type="doi" xlink:type="simple">10.3897/zookeys.1033.59558.figure1</object-id><object-id xmlns:xlink="http://www.w3.org/1999/xlink" content-type="arpha" xlink:type="simple">00F7EF79-69C5-52C9-859A-7596743347CB</object-id><label>Figure 1.</label><caption><p>Habitus figures of <italic><tp:taxon-name><tp:taxon-name-part taxon-name-part-type="genus" reg="Batriscenellus">Batriscenellus</tp:taxon-name-part> <tp:taxon-name-part taxon-name-part-type="species" reg="koreanus">koreanus</tp:taxon-name-part></tp:taxon-name></italic> sp. nov. <bold>A</bold> dorsal view <bold>B</bold> mesotibia <bold>C</bold> antennae <bold>D</bold> dorsal view of abdomen <bold>E</bold> ventral view of abdomen. Scale bars: 1 mm (<bold>A</bold>); 0.5 mm (<bold>B–D</bold>).</p></caption><graphic xmlns:xlink="http://www.w3.org/1999/xlink" xlink:href="zookeys-1033-159-g001.jpg" position="float" orientation="portrait" xlink:type="simple" id="oo_534794.jpg"><uri content-type="original_file" xlink:type="simple">https://binary.pensoft.net/fig/534794</uri></graphic></fig></tp:treatment-sec><tp:treatment-sec><!--Section generated to contain objects referenced in tp:taxon-treatment.--><fig id="F3" position="float" orientation="portrait"><object-id xmlns:xlink="http://www.w3.org/1999/xlink" content-type="doi" xlink:type="simple">10.3897/zookeys.1033.59558.figure3</object-id><object-id xmlns:xlink="http://www.w3.org/1999/xlink" content-type="arpha" xlink:type="simple">008FE479-9EF5-5F66-B3D1-D6301E6DD8A6</object-id><label>Figure 3.</label><caption><p>Habitus figures of <italic><tp:taxon-name><tp:taxon-name-part taxon-name-part-type="genus" reg="Batriscenellus">Batriscenellus</tp:taxon-name-part> <tp:taxon-name-part taxon-name-part-type="species" reg="vicarius">vicarius</tp:taxon-name-part></tp:taxon-name></italic><bold>A</bold> dorsal view <bold>B</bold> antennae <bold>C</bold> dorsal view of abdomen <bold>D</bold> ventral view of abdomen. Scale bars: 1 mm (<bold>A</bold>); 0.5 mm (<bold>B–D</bold>).</p></caption><graphic xmlns:xlink="http://www.w3.org/1999/xlink" xlink:href="zookeys-1033-159-g003.jpg" position="float" orientation="portrait" xlink:type="simple" id="oo_534796.jpg"><uri content-type="original_file" xlink:type="simple">https://binary.pensoft.net/fig/534796</uri></graphic></fig><fig id="F5" position="float" orientation="portrait"><object-id xmlns:xlink="http://www.w3.org/1999/xlink" content-type="doi" xlink:type="simple">10.3897/zookeys.1033.59558.figure5</object-id><object-id xmlns:xlink="http://www.w3.org/1999/xlink" content-type="arpha" xlink:type="simple">0E8B1117-8482-5061-BC2D-C0629321FF91</object-id><label>Figure 5.</label><caption><p>Habitus figures of <italic><tp:taxon-name><tp:taxon-name-part taxon-name-part-type="genus" reg="Batriscenellus">Batriscenellus</tp:taxon-name-part> <tp:taxon-name-part taxon-name-part-type="species" reg="auritus">auritus</tp:taxon-name-part></tp:taxon-name></italic><bold>A</bold> dorsal view <bold>B</bold> antennae <bold>C</bold> dorsal view of abdomen <bold>D</bold> ventral view of abdomen. Scale bars: 1 mm (<bold>A</bold>), 0.5 mm (<bold>B–D</bold>).</p></caption><graphic xmlns:xlink="http://www.w3.org/1999/xlink" xlink:href="zookeys-1033-159-g005.jpg" position="float" orientation="portrait" xlink:type="simple" id="oo_534798.jpg"><uri content-type="original_file" xlink:type="simple">https://binary.pensoft.net/fig/534798</uri></graphic></fig><fig id="F7" position="float" orientation="portrait"><object-id xmlns:xlink="http://www.w3.org/1999/xlink" content-type="doi" xlink:type="simple">10.3897/zookeys.1033.59558.figure7</object-id><object-id xmlns:xlink="http://www.w3.org/1999/xlink" content-type="arpha" xlink:type="simple">3F667E89-1356-540F-AD0F-872879DDF0B0</object-id><label>Figure 7.</label><caption><p>Habitus figures of <italic><tp:taxon-name><tp:taxon-name-part taxon-name-part-type="genus" reg="Batriscenellus">Batriscenellus</tp:taxon-name-part> <tp:taxon-name-part taxon-name-part-type="species" reg="orientalis">orientalis</tp:taxon-name-part></tp:taxon-name></italic><bold>A</bold> dorsal view <bold>B</bold> antennae <bold>C</bold> dorsal view of abdomen <bold>D</bold> ventral view of abdomen. Scale bars: 1 mm (<bold>A</bold>), 0.5 mm (<bold>B–D</bold>).</p></caption><graphic xmlns:xlink="http://www.w3.org/1999/xlink" xlink:href="zookeys-1033-159-g007.jpg" position="float" orientation="portrait" xlink:type="simple" id="oo_534802.jpg"><uri content-type="original_file" xlink:type="simple">https://binary.pensoft.net/fig/534802</uri></graphic></fig><fig id="F2" position="float" orientation="portrait"><object-id xmlns:xlink="http://www.w3.org/1999/xlink" content-type="doi" xlink:type="simple">10.3897/zookeys.1033.59558.figure2</object-id><object-id xmlns:xlink="http://www.w3.org/1999/xlink" content-type="arpha" xlink:type="simple">C8B0B3EC-81A8-5BB9-9CE2-675DB0B3DA2D</object-id><label>Figure 2.</label><caption><p>Aedeagi of <italic><tp:taxon-name><tp:taxon-name-part taxon-name-part-type="genus" reg="Batriscenellus">Batriscenellus</tp:taxon-name-part> <tp:taxon-name-part taxon-name-part-type="species" reg="koreanus">koreanus</tp:taxon-name-part></tp:taxon-name></italic> sp. nov. <bold>A, B</bold> dorsal view <bold>C, D</bold> lateral view. Scale bars: 0.1 mm.</p></caption><graphic xmlns:xlink="http://www.w3.org/1999/xlink" xlink:href="zookeys-1033-159-g002.jpg" position="float" orientation="portrait" xlink:type="simple" id="oo_534795.jpg"><uri content-type="original_file" xlink:type="simple">https://binary.pensoft.net/fig/534795</uri></graphic></fig><fig id="F4" position="float" orientation="portrait"><object-id xmlns:xlink="http://www.w3.org/1999/xlink" content-type="doi" xlink:type="simple">10.3897/zookeys.1033.59558.figure4</object-id><object-id xmlns:xlink="http://www.w3.org/1999/xlink" content-type="arpha" xlink:type="simple">48B5EC9F-4C37-5904-9242-8621D1C2304D</object-id><label>Figure 4.</label><caption><p>Aedeagi of <italic><tp:taxon-name><tp:taxon-name-part taxon-name-part-type="genus" reg="Batriscenellus">Batriscenellus</tp:taxon-name-part> <tp:taxon-name-part taxon-name-part-type="species" reg="vicarius">vicarius</tp:taxon-name-part></tp:taxon-name></italic><bold>A, B</bold> dorsal view <bold>C, D</bold> lateral view. Scale bars: 0.1 mm.</p></caption><graphic xmlns:xlink="http://www.w3.org/1999/xlink" xlink:href="zookeys-1033-159-g004.jpg" position="float" orientation="portrait" xlink:type="simple" id="oo_534797.jpg"><uri content-type="original_file" xlink:type="simple">https://binary.pensoft.net/fig/534797</uri></graphic></fig><fig id="F6" position="float" orientation="portrait"><object-id xmlns:xlink="http://www.w3.org/1999/xlink" content-type="doi" xlink:type="simple">10.3897/zookeys.1033.59558.figure6</object-id><object-id xmlns:xlink="http://www.w3.org/1999/xlink" content-type="arpha" xlink:type="simple">8D5CD8C8-B4F4-52A8-8D0B-1D5BCEF5A3EF</object-id><label>Figure 6.</label><caption><p>Aedeagi of <italic><tp:taxon-name><tp:taxon-name-part taxon-name-part-type="genus" reg="Batriscenellus">Batriscenellus</tp:taxon-name-part> <tp:taxon-name-part taxon-name-part-type="species" reg="auritus">auritus</tp:taxon-name-part></tp:taxon-name></italic><bold>A, B</bold> dorsal view <bold>C, D</bold> lateral view. Scale bars: 0.1 mm.</p></caption><graphic xmlns:xlink="http://www.w3.org/1999/xlink" xlink:href="zookeys-1033-159-g006.jpg" position="float" orientation="portrait" xlink:type="simple" id="oo_534800.jpg"><uri content-type="original_file" xlink:type="simple">https://binary.pensoft.net/fig/534800</uri></graphic></fig><fig id="F8" position="float" orientation="portrait"><object-id xmlns:xlink="http://www.w3.org/1999/xlink" content-type="doi" xlink:type="simple">10.3897/zookeys.1033.59558.figure8</object-id><object-id xmlns:xlink="http://www.w3.org/1999/xlink" content-type="arpha" xlink:type="simple">134AF745-8BC5-58E0-ABED-66BF9C58A3EC</object-id><label>Figure 8.</label><caption><p>Aedeagi of <italic><tp:taxon-name><tp:taxon-name-part taxon-name-part-type="genus" reg="Batriscenellus">Batriscenellus</tp:taxon-name-part> <tp:taxon-name-part taxon-name-part-type="species" reg="orientalis">orientalis</tp:taxon-name-part></tp:taxon-name></italic><bold>A, B</bold> dorsal view <bold>C, D</bold> lateral view. Scale bars: 0.1 mm.</p></caption><graphic xmlns:xlink="http://www.w3.org/1999/xlink" xlink:href="zookeys-1033-159-g008.jpg" position="float" orientation="portrait" xlink:type="simple" id="oo_534804.jpg"><uri content-type="original_file" xlink:type="simple">https://binary.pensoft.net/fig/534804</uri></graphic></fig></tp:treatment-sec><ref-list><ref id="B7"><mixed-citation xmlns:xlink="http://www.w3.org/1999/xlink" xlink:type="simple"><person-group><name name-style="western"><surname>Löbl</surname><given-names>I</given-names></name><name name-style="western"><surname>Besuchet</surname><given-names>C</given-names></name></person-group> (<year>2004</year>) <article-title>Family <tp:taxon-name><tp:taxon-name-part taxon-name-part-type="family">Staphylinidae</tp:taxon-name-part></tp:taxon-name>: <tp:taxon-name><tp:taxon-name-part taxon-name-part-type="subfamily">Pselaphinae</tp:taxon-name-part></tp:taxon-name>.</article-title> In: <person-group><name name-style="western"><surname>Löbl</surname><given-names>I</given-names></name><name name-style="western"><surname>Smetana</surname><given-names>A</given-names></name></person-group> (<role>Eds</role>) <issue-title>Catalogue of Palaearctic Coleoptera (Vol.</issue-title><source>2). Stenstrup: Apollo Books</source>, <fpage>272</fpage>–<lpage>329</lpage>.</mixed-citation></ref><ref id="B17"><mixed-citation xmlns:xlink="http://www.w3.org/1999/xlink" xlink:type="simple"><person-group><name name-style="western"><surname>Yin</surname><given-names>Z-W</given-names></name><name name-style="western"><surname>Li</surname><given-names>L-Z</given-names></name><name name-style="western"><surname>Zhao</surname><given-names>M-J</given-names></name></person-group> (<year>2011</year>) <article-title><italic><tp:taxon-name><tp:taxon-name-part taxon-name-part-type="genus">Batriscenellus</tp:taxon-name-part></tp:taxon-name></italic> Jeannel (<tp:taxon-name><tp:taxon-name-part taxon-name-part-type="order">Coleoptera</tp:taxon-name-part></tp:taxon-name>, <tp:taxon-name><tp:taxon-name-part taxon-name-part-type="family">Staphylinidae</tp:taxon-name-part></tp:taxon-name>, <tp:taxon-name><tp:taxon-name-part taxon-name-part-type="subfamily">Pselaphinae</tp:taxon-name-part></tp:taxon-name>) redefined, with notes on the Chinese species.</article-title><source>Zootaxa</source><volume>3016</volume>: <fpage>37</fpage>–<lpage>50</lpage>. <ext-link xlink:type="simple" ext-link-type="doi" xlink:href="10.11646/zootaxa.3016.1.3">https://doi.org/10.11646/zootaxa.3016.1.3</ext-link></mixed-citation></ref></ref-list></tp:taxon-treatment>
