# Supplementary material for: Revision of Korean species of the genus Batriscenellus Jeannel (Staphylinidae, Pselaphinae, Batrisitae) with description of one new species
Source: Zookeys. 2021 Apr 22;1033:159–71. doi: 10.3897/zookeys.1033.59558 (PMC8084858; doi:10.3897/zookeys.1033.59558)
Supplement: XML Treatment for Batriscenellus koreanus [file zookeys.1033.59558-treatment2.xml]

<!DOCTYPE tp:taxon-treatment
  PUBLIC "-//TaxonX//DTD Taxonomic Treatment Publishing DTD v0 20100105//EN" "tax-treatment-NSO.dtd">
<tp:taxon-treatment xmlns:tp="http://www.plazi.org/taxpub"><tp:treatment-meta><kwd-group><label>Taxon classification</label><kwd><named-content xmlns:xlink="http://www.w3.org/1999/xlink" content-type="kingdom">Animalia</named-content></kwd><kwd><named-content xmlns:xlink="http://www.w3.org/1999/xlink" content-type="order">Coleoptera</named-content></kwd><kwd><named-content xmlns:xlink="http://www.w3.org/1999/xlink" content-type="family">Staphylinidae</named-content></kwd></kwd-group><mixed-citation publication-type="journal"><person-group><name><surname>Kang</surname><given-names>Jun-Young</given-names></name><name><surname>Park</surname><given-names>Sun-Jae</given-names></name><name><surname>Kim</surname><given-names>A-Young</given-names></name><name><surname>Park</surname><given-names>Jong-Seok</given-names></name></person-group><article-title>Revision of Korean species of the genus <italic><tp:taxon-name><tp:taxon-name-part taxon-name-part-type="genus" reg="Batriscenellus">Batriscenellus</tp:taxon-name-part></tp:taxon-name></italic> Jeannel (<tp:taxon-name><tp:taxon-name-part taxon-name-part-type="family">Staphylinidae</tp:taxon-name-part></tp:taxon-name>, <tp:taxon-name><tp:taxon-name-part taxon-name-part-type="subfamily">Pselaphinae</tp:taxon-name-part></tp:taxon-name>, <tp:taxon-name><tp:taxon-name-part taxon-name-part-type="supertribe">Batrisitae</tp:taxon-name-part></tp:taxon-name>) with description of one new species</article-title><source>Zookeys</source><day>22</day><month>4</month><year>2021</year><volume>1033</volume><fpage>159</fpage><lpage>171</lpage><pub-id pub-id-type="doi">10.3897/zookeys.1033.59558</pub-id></mixed-citation></tp:treatment-meta><tp:nomenclature><tp:taxon-name><object-id xmlns:xlink="http://www.w3.org/1999/xlink" content-type="arpha" xlink:type="simple">D00637B2-FBA0-59D6-90C4-4F789776AB90</object-id>
                <tp:taxon-name-part taxon-name-part-type="genus" reg="Batriscenellus">Batriscenellus</tp:taxon-name-part>
                <tp:taxon-name-part taxon-name-part-type="species" reg="koreanus">koreanus</tp:taxon-name-part>
                <object-id xmlns:xlink="http://www.w3.org/1999/xlink" content-type="zoobank" xlink:type="simple">http://zoobank.org/6E280D51-FC3F-4AE7-9A2C-9AAF2132BC74</object-id>
              </tp:taxon-name><tp:taxon-authority>Kang, Park, Kim &amp; Park</tp:taxon-authority><tp:taxon-status xmlns:xlink="http://www.w3.org/1999/xlink" xlink:type="simple">sp. nov.</tp:taxon-status><xref ref-type="fig" rid="F1">Figs 1</xref><xref ref-type="fig" rid="F2">, 2</xref></tp:nomenclature><tp:treatment-sec sec-type="material" id="SECID0EOHAE"><title>Material examined.</title><p><bold><italic>Holotype</italic>.</bold> 1♂ (<named-content xmlns:xlink="http://www.w3.org/1999/xlink" content-type="dwc:institutional_code" xlink:type="simple">NIBR</named-content>), “Korea: Chungbuk prov. / Cheongwon-gun, / Bugi-myeon, Hwasang-ri, / 12III2020, <named-content xmlns:xlink="http://www.w3.org/1999/xlink" content-type="dwc:verbatimCoordinates" xlink:type="simple"><named-content content-type="geo-json" specific-use="{&#34;type&#34;:&#34;Point&#34;,&#34;coordinates&#34;:[127.483722,36.735556]}" id="NCID0EBIAE" xlink:type="simple">36°44'08.00"N, 127°29'01.40"E</named-content></named-content>, 38 m / sifting soil litter / M-S Jang, / T-Y Jang”. <bold><italic>Paratype</italic></bold> (1 male). 1♂ (<named-content xmlns:xlink="http://www.w3.org/1999/xlink" content-type="dwc:institutional_code" xlink:type="simple">CBNUIC</named-content>), same data as holotype.</p></tp:treatment-sec><tp:treatment-sec sec-type="diagnosis" id="SECID0EOIAE"><title>Diagnosis.</title><p>This species can be distinguished from the other <italic><tp:taxon-name><tp:taxon-name-part taxon-name-part-type="genus" reg="Batriscenellus">Batriscenellus</tp:taxon-name-part></tp:taxon-name></italic> species by the following combination of characters: antennomere 8 subquadrate and smallest (Fig. <xref ref-type="fig" rid="F1">1C</xref>), abdominal tergite V with a pair of median setiferous patches, VI with deep mediobasal sulcus (Fig. <xref ref-type="fig" rid="F1">1D</xref>), abdominal ventrite VIII with depressionand pair of dense setiferous patches (Fig. <xref ref-type="fig" rid="F1">1E</xref>), phallobase of male genitalia widely expanded, apical lobe of male genitalia curved to right in lateral view (Fig. <xref ref-type="fig" rid="F2">2C, D</xref>), paramere forked into two branches in lateral view, major branch curved to right (Fig. <xref ref-type="fig" rid="F2">2C, D</xref>).</p><fig id="F2" position="float" orientation="portrait"><object-id xmlns:xlink="http://www.w3.org/1999/xlink" content-type="doi" xlink:type="simple">10.3897/zookeys.1033.59558.figure2</object-id><object-id xmlns:xlink="http://www.w3.org/1999/xlink" content-type="arpha" xlink:type="simple">C8B0B3EC-81A8-5BB9-9CE2-675DB0B3DA2D</object-id><label>Figure 2.</label><caption><p>Aedeagi of <italic><tp:taxon-name><tp:taxon-name-part taxon-name-part-type="genus" reg="Batriscenellus">Batriscenellus</tp:taxon-name-part> <tp:taxon-name-part taxon-name-part-type="species" reg="koreanus">koreanus</tp:taxon-name-part></tp:taxon-name></italic> sp. nov. <bold>A, B</bold> dorsal view <bold>C, D</bold> lateral view. Scale bars: 0.1 mm.</p></caption><graphic xmlns:xlink="http://www.w3.org/1999/xlink" xlink:href="zookeys-1033-159-g002.jpg" position="float" orientation="portrait" xlink:type="simple" id="oo_534795.jpg"><uri content-type="original_file" xlink:type="simple">https://binary.pensoft.net/fig/534795</uri></graphic></fig></tp:treatment-sec><tp:treatment-sec sec-type="description" id="SECID0ELKAE"><title>Description.</title><p>Length 2.03–2.15 mm. Body reddish-brown (Fig. <xref ref-type="fig" rid="F1">1A</xref>). <bold><italic>Head</italic>.</bold> All antennomeres with tubercles and long setae (Fig. <xref ref-type="fig" rid="F1">1C</xref>). Antennomere 1 subquadrate with dense trichomes on lateral margin, 2–7 rectangular, 8 rectangular [from photo] and smallest, 9 rectangular and larger than 3–8, 10 rhombic, 11 oval. <bold><italic>Thorax</italic>.</bold> Each elytron with shallow discal stria. <bold><italic>Abdomen</italic>.</bold> Abdominal tergite V with pair of setiferous patches, VI with deep sulcus (Fig. <xref ref-type="fig" rid="F1">1D</xref>: arrow). Abdominal ventrite VIII with depression and pair of dense setiferous patches (Fig. <xref ref-type="fig" rid="F1">1E</xref>: arrow). <bold><italic>Aedeagus</italic>.</bold> Left side of phallobase widely expanded in dorsal view (Fig. <xref ref-type="fig" rid="F2">2A, B</xref>: arrow). Apical lobe of male genitalia curved right in lateral view (Fig. <xref ref-type="fig" rid="F2">2C, D</xref>). Paramere forked into two branches in lateral view, major branch curved to right (Fig. <xref ref-type="fig" rid="F2">2C, D</xref>).</p></tp:treatment-sec><tp:treatment-sec sec-type="distribution" id="SECID0E4LAE"><title>Distribution.</title><p>South Korea (Fig. <xref ref-type="fig" rid="F9">9</xref>: square)</p></tp:treatment-sec><tp:treatment-sec sec-type="etymology" id="SECID0EHMAE"><title>Etymology.</title><p>This species is named for Korea, where this species was collected.</p></tp:treatment-sec><tp:treatment-sec sec-type="habitat" id="SECID0EMMAE"><title>Habitat.</title><p>The two specimens of this species were collected by sifting soil litter of a riverside grassland.</p></tp:treatment-sec><tp:treatment-sec><!--Section generated to contain objects referenced in tp:taxon-treatment.--><fig id="F1" position="float" orientation="portrait"><object-id xmlns:xlink="http://www.w3.org/1999/xlink" content-type="doi" xlink:type="simple">10.3897/zookeys.1033.59558.figure1</object-id><object-id xmlns:xlink="http://www.w3.org/1999/xlink" content-type="arpha" xlink:type="simple">00F7EF79-69C5-52C9-859A-7596743347CB</object-id><label>Figure 1.</label><caption><p>Habitus figures of <italic><tp:taxon-name><tp:taxon-name-part taxon-name-part-type="genus" reg="Batriscenellus">Batriscenellus</tp:taxon-name-part> <tp:taxon-name-part taxon-name-part-type="species" reg="koreanus">koreanus</tp:taxon-name-part></tp:taxon-name></italic> sp. nov. <bold>A</bold> dorsal view <bold>B</bold> mesotibia <bold>C</bold> antennae <bold>D</bold> dorsal view of abdomen <bold>E</bold> ventral view of abdomen. Scale bars: 1 mm (<bold>A</bold>); 0.5 mm (<bold>B–D</bold>).</p></caption><graphic xmlns:xlink="http://www.w3.org/1999/xlink" xlink:href="zookeys-1033-159-g001.jpg" position="float" orientation="portrait" xlink:type="simple" id="oo_534794.jpg"><uri content-type="original_file" xlink:type="simple">https://binary.pensoft.net/fig/534794</uri></graphic></fig><fig id="F9" position="float" orientation="portrait"><object-id xmlns:xlink="http://www.w3.org/1999/xlink" content-type="doi" xlink:type="simple">10.3897/zookeys.1033.59558.figure9</object-id><object-id xmlns:xlink="http://www.w3.org/1999/xlink" content-type="arpha" xlink:type="simple">4EEFA9E2-3EC6-577B-ADA3-5AED6966AA2C</object-id><label>Figure 9.</label><caption><p>Collection localities of <italic><tp:taxon-name><tp:taxon-name-part taxon-name-part-type="genus" reg="Batriscenellus">Batriscenellus</tp:taxon-name-part> <tp:taxon-name-part taxon-name-part-type="species" reg="koreanus">koreanus</tp:taxon-name-part></tp:taxon-name></italic> sp. nov.: square; <italic><tp:taxon-name><tp:taxon-name-part taxon-name-part-type="genus" reg="Batriscenellus">B.</tp:taxon-name-part> <tp:taxon-name-part taxon-name-part-type="species" reg="vicarius">vicarius</tp:taxon-name-part></tp:taxon-name></italic>: circle; <italic><tp:taxon-name><tp:taxon-name-part taxon-name-part-type="genus" reg="Batriscenellus">B.</tp:taxon-name-part> <tp:taxon-name-part taxon-name-part-type="species" reg="auritus">auritus</tp:taxon-name-part></tp:taxon-name></italic>: triangle; <italic><tp:taxon-name><tp:taxon-name-part taxon-name-part-type="genus" reg="Batriscenellus">B.</tp:taxon-name-part> <tp:taxon-name-part taxon-name-part-type="species" reg="orientalis">orientalis</tp:taxon-name-part></tp:taxon-name></italic>: diamond.</p></caption><graphic xmlns:xlink="http://www.w3.org/1999/xlink" xlink:href="zookeys-1033-159-g009.jpg" position="float" orientation="portrait" xlink:type="simple" id="oo_534806.jpg"><uri content-type="original_file" xlink:type="simple">https://binary.pensoft.net/fig/534806</uri></graphic></fig></tp:treatment-sec></tp:taxon-treatment>
