# Supplementary material for: Revision of Korean species of the genus Batriscenellus Jeannel (Staphylinidae, Pselaphinae, Batrisitae) with description of one new species
Source: Zookeys. 2021 Apr 22;1033:159–71. doi: 10.3897/zookeys.1033.59558 (PMC8084858; doi:10.3897/zookeys.1033.59558)
Supplement: XML Treatment for Batriscenellus vicarius [file zookeys.1033.59558-treatment3.xml]

<!DOCTYPE tp:taxon-treatment
  PUBLIC "-//TaxonX//DTD Taxonomic Treatment Publishing DTD v0 20100105//EN" "tax-treatment-NSO.dtd">
<tp:taxon-treatment xmlns:tp="http://www.plazi.org/taxpub"><tp:treatment-meta><kwd-group><label>Taxon classification</label><kwd><named-content xmlns:xlink="http://www.w3.org/1999/xlink" content-type="kingdom">Animalia</named-content></kwd><kwd><named-content xmlns:xlink="http://www.w3.org/1999/xlink" content-type="order">Coleoptera</named-content></kwd><kwd><named-content xmlns:xlink="http://www.w3.org/1999/xlink" content-type="family">Staphylinidae</named-content></kwd></kwd-group><mixed-citation publication-type="journal"><person-group><name><surname>Kang</surname><given-names>Jun-Young</given-names></name><name><surname>Park</surname><given-names>Sun-Jae</given-names></name><name><surname>Kim</surname><given-names>A-Young</given-names></name><name><surname>Park</surname><given-names>Jong-Seok</given-names></name></person-group><article-title>Revision of Korean species of the genus <italic><tp:taxon-name><tp:taxon-name-part taxon-name-part-type="genus" reg="Batriscenellus">Batriscenellus</tp:taxon-name-part></tp:taxon-name></italic> Jeannel (<tp:taxon-name><tp:taxon-name-part taxon-name-part-type="family">Staphylinidae</tp:taxon-name-part></tp:taxon-name>, <tp:taxon-name><tp:taxon-name-part taxon-name-part-type="subfamily">Pselaphinae</tp:taxon-name-part></tp:taxon-name>, <tp:taxon-name><tp:taxon-name-part taxon-name-part-type="supertribe">Batrisitae</tp:taxon-name-part></tp:taxon-name>) with description of one new species</article-title><source>Zookeys</source><day>22</day><month>4</month><year>2021</year><volume>1033</volume><fpage>159</fpage><lpage>171</lpage><pub-id pub-id-type="doi">10.3897/zookeys.1033.59558</pub-id></mixed-citation></tp:treatment-meta><tp:nomenclature><tp:taxon-name><object-id xmlns:xlink="http://www.w3.org/1999/xlink" content-type="arpha" xlink:type="simple">BD70C4C1-2465-51CA-8DEF-2D724E8EFAD4</object-id>
                <tp:taxon-name-part taxon-name-part-type="genus" reg="Batriscenellus">Batriscenellus</tp:taxon-name-part>
                <tp:taxon-name-part taxon-name-part-type="species" reg="vicarius">vicarius</tp:taxon-name-part>
              </tp:taxon-name><tp:taxon-authority>Löbl, 1973</tp:taxon-authority><xref ref-type="fig" rid="F3">Figs 3</xref><xref ref-type="fig" rid="F4">, 4</xref><tp:nomenclature-citation-list><tp:nomenclature-citation><tp:taxon-name>
                    <tp:taxon-name-part taxon-name-part-type="genus" reg="Batriscenellus">Batriscenellus</tp:taxon-name-part> <tp:taxon-name-part taxon-name-part-type="species" reg="japonicus">japonicus</tp:taxon-name-part> <tp:taxon-name-part taxon-name-part-type="subspecies" reg="vicarius">vicarius</tp:taxon-name-part></tp:taxon-name><comment>Löbl, 1973: 322. <xref ref-type="bibr" rid="B8">Nomura 1991</xref>: 301.</comment></tp:nomenclature-citation><tp:nomenclature-citation><tp:taxon-name>
                    <tp:taxon-name-part taxon-name-part-type="genus" reg="Batriscenellus">Batriscenellus</tp:taxon-name-part> <tp:taxon-name-part taxon-name-part-type="species" reg="vicarius">vicarius</tp:taxon-name-part></tp:taxon-name><comment>: Nomura 1992: 61. <xref ref-type="bibr" rid="B2">Cho and Ahn 2001</xref>: 53. <xref ref-type="bibr" rid="B12">Park et al. 2013</xref>: 123. <xref ref-type="bibr" rid="B7">Löbl and Besuchet 2004</xref>: 276. <xref ref-type="bibr" rid="B13">Schülke and Smetana 2015</xref>: 367.</comment></tp:nomenclature-citation></tp:nomenclature-citation-list></tp:nomenclature><tp:treatment-sec sec-type="material" id="SECID0ESPAE"><title>Material examined.</title><p>1♂ (<named-content xmlns:xlink="http://www.w3.org/1999/xlink" content-type="dwc:institutional_code" xlink:type="simple">CBNUIC</named-content>), Chungbuk Prov., Cheongwon-gun, Bugi-myeon, Hwasang-ri, 38 m, <named-content xmlns:xlink="http://www.w3.org/1999/xlink" content-type="dwc:verbatimCoordinates" xlink:type="simple"><named-content content-type="geo-json" specific-use="{&#34;type&#34;:&#34;Point&#34;,&#34;coordinates&#34;:[127.483722,36.735556]}" id="NCID0EAQAE" xlink:type="simple">36°44'08.00"N, 127°29'01.40"E</named-content></named-content>, 12 III 2020, M-S Jang, T-Y Jang, sifting soil litter; 1♂1♀ (1♂ aedeagus dissected and mounted in Euparal on clear plastic card, <named-content xmlns:xlink="http://www.w3.org/1999/xlink" content-type="dwc:institutional_code" xlink:type="simple">CBNUIC</named-content>), Gyeonggi Prov., Baekdun-ri, Mt. 15–35, Buk-myeon, Gapyeong-gun, 509 m, <named-content xmlns:xlink="http://www.w3.org/1999/xlink" content-type="dwc:verbatimCoordinates" xlink:type="simple"><named-content content-type="geo-json" specific-use="{&#34;type&#34;:&#34;Point&#34;,&#34;coordinates&#34;:[127.439389,37.919583]}" id="NCID0ENQAE" xlink:type="simple">37°55'10.50"N, 127°26'21.80"E</named-content></named-content>, 13 X 2019, J-Y Kang, J-W Kim, sifting leaf &amp; soil litter; 1♀ (<named-content xmlns:xlink="http://www.w3.org/1999/xlink" content-type="dwc:institutional_code" xlink:type="simple">CBNUIC</named-content>), Gyeonggi Prov., Baekdunro-gil 650, Buk-myeon, Gapyeong-gun, 503 m, <named-content xmlns:xlink="http://www.w3.org/1999/xlink" content-type="dwc:verbatimCoordinates" xlink:type="simple"><named-content content-type="geo-json" specific-use="{&#34;type&#34;:&#34;Point&#34;,&#34;coordinates&#34;:[127.439583,37.919389]}" id="NCID0E1QAE" xlink:type="simple">37°55'09.80"N, 127°26'22.50"E</named-content></named-content>, 13 X 2019, M-H Song, U-J Byeon, sifting leaf &amp; soil litter; 1♀ (<named-content xmlns:xlink="http://www.w3.org/1999/xlink" content-type="dwc:institutional_code" xlink:type="simple">CBNUIC</named-content>), Gyeonggi Prov., Baekdun-ri, Buk-myeon, Gapyeong-gun, 440 m, <named-content xmlns:xlink="http://www.w3.org/1999/xlink" content-type="dwc:verbatimCoordinates" xlink:type="simple"><named-content content-type="geo-json" specific-use="{&#34;type&#34;:&#34;Point&#34;,&#34;coordinates&#34;:[127.438111,37.915944]}" id="NCID0EHRAE" xlink:type="simple">37°54'57.40"N, 127°26'17.20"E</named-content></named-content>, 13 X 2019, J-W Kang, M-H Song, U-J Byeon, T-Y Jang, sifting leaf &amp; soil litter; 1♂ (<named-content xmlns:xlink="http://www.w3.org/1999/xlink" content-type="dwc:institutional_code" xlink:type="simple">CBNUIC</named-content>), Chungbuk Prov., Danyang-gun, Danyang-eup, Yangbangsan-gil, 585 m, <named-content xmlns:xlink="http://www.w3.org/1999/xlink" content-type="dwc:verbatimCoordinates" xlink:type="simple"><named-content content-type="geo-json" specific-use="{&#34;type&#34;:&#34;Point&#34;,&#34;coordinates&#34;:[128.382667,36.970611]}" id="NCID0EURAE" xlink:type="simple">36°58'14.20"N, 128°22'57.60"E</named-content></named-content>, 12 III 2020, M-S Jang, J-W Kim, sifting leaf &amp; soil litter.</p></tp:treatment-sec><tp:treatment-sec sec-type="diagnosis" id="SECID0EZRAE"><title>Diagnosis.</title><p>This species can be distinguished from the other <italic><tp:taxon-name><tp:taxon-name-part taxon-name-part-type="genus" reg="Batriscenellus">Batriscenellus</tp:taxon-name-part></tp:taxon-name></italic> species by the following combination of characters: antennomeres 2–8 rectangular (Fig. <xref ref-type="fig" rid="F3">3B</xref>); abdominal tergite V with pair of basolateral setiferous patches, VI with deep sulcus (Fig. <xref ref-type="fig" rid="F3">3C</xref>: arrow); abdominal ventrites IV–VII with pair of long setae at middle (Fig. <xref ref-type="fig" rid="F3">3D</xref>), VIII with carina and pair of dense medial setiferous patches (Fig. <xref ref-type="fig" rid="F3">3D</xref>: arrow); left side of phallobase of male genitalia widely expanded in dorsal view (Fig. <xref ref-type="fig" rid="F4">4A, B</xref>: arrow); paramere of male genitalia curved to left in dorsal view (Fig. <xref ref-type="fig" rid="F4">4A, B</xref>).</p><fig id="F3" position="float" orientation="portrait"><object-id xmlns:xlink="http://www.w3.org/1999/xlink" content-type="doi" xlink:type="simple">10.3897/zookeys.1033.59558.figure3</object-id><object-id xmlns:xlink="http://www.w3.org/1999/xlink" content-type="arpha" xlink:type="simple">008FE479-9EF5-5F66-B3D1-D6301E6DD8A6</object-id><label>Figure 3.</label><caption><p>Habitus figures of <italic><tp:taxon-name><tp:taxon-name-part taxon-name-part-type="genus" reg="Batriscenellus">Batriscenellus</tp:taxon-name-part> <tp:taxon-name-part taxon-name-part-type="species" reg="vicarius">vicarius</tp:taxon-name-part></tp:taxon-name></italic><bold>A</bold> dorsal view <bold>B</bold> antennae <bold>C</bold> dorsal view of abdomen <bold>D</bold> ventral view of abdomen. Scale bars: 1 mm (<bold>A</bold>); 0.5 mm (<bold>B–D</bold>).</p></caption><graphic xmlns:xlink="http://www.w3.org/1999/xlink" xlink:href="zookeys-1033-159-g003.jpg" position="float" orientation="portrait" xlink:type="simple" id="oo_534796.jpg"><uri content-type="original_file" xlink:type="simple">https://binary.pensoft.net/fig/534796</uri></graphic></fig></tp:treatment-sec><tp:treatment-sec sec-type="description" id="SECID0ECUAE"><title>Description.</title><p>Length 1.85–2.02 mm. Body reddish-brown (Fig. <xref ref-type="fig" rid="F3">3A</xref>). <bold><italic>Head</italic>.</bold> All antennomeres with tubercles and long setae (Fig. <xref ref-type="fig" rid="F3">3B</xref>). Antennomere 1 subquadrate with dense trichomes laterally 2–8 rectangular, 9 rectangular and larger than 2–8, 10 rhombic, 11 oval. <bold><italic>Thorax</italic>.</bold> Pronotum with medial and lateral longitudinal sulci. Mesoventrite with lateral setiferous patches. Each elytron with shallow discal stria. <bold><italic>Abdomen</italic>.</bold> Abdominal ventrites IV–VII with pair of long setae distinct located at middle, distinct in female (Fig. <xref ref-type="fig" rid="F3">3D</xref>: arrow), IV with setiferous patches at posterior margin of coxal cavity of hind leg (Fig. <xref ref-type="fig" rid="F3">3D</xref>). <bold><italic>Aedeagus</italic>.</bold> Left side of phallobase of male genitalia widely expanded in dorsal view (Fig. <xref ref-type="fig" rid="F4">4A, B</xref>: arrow). Paramere of male genitalia curved to left in dorsal view (Fig. <xref ref-type="fig" rid="F4">4A, B</xref>).</p><fig id="F4" position="float" orientation="portrait"><object-id xmlns:xlink="http://www.w3.org/1999/xlink" content-type="doi" xlink:type="simple">10.3897/zookeys.1033.59558.figure4</object-id><object-id xmlns:xlink="http://www.w3.org/1999/xlink" content-type="arpha" xlink:type="simple">48B5EC9F-4C37-5904-9242-8621D1C2304D</object-id><label>Figure 4.</label><caption><p>Aedeagi of <italic><tp:taxon-name><tp:taxon-name-part taxon-name-part-type="genus" reg="Batriscenellus">Batriscenellus</tp:taxon-name-part> <tp:taxon-name-part taxon-name-part-type="species" reg="vicarius">vicarius</tp:taxon-name-part></tp:taxon-name></italic><bold>A, B</bold> dorsal view <bold>C, D</bold> lateral view. Scale bars: 0.1 mm.</p></caption><graphic xmlns:xlink="http://www.w3.org/1999/xlink" xlink:href="zookeys-1033-159-g004.jpg" position="float" orientation="portrait" xlink:type="simple" id="oo_534797.jpg"><uri content-type="original_file" xlink:type="simple">https://binary.pensoft.net/fig/534797</uri></graphic></fig></tp:treatment-sec><tp:treatment-sec sec-type="distribution" id="SECID0EMWAE"><title>Distribution.</title><p>South Korea (Fig. <xref ref-type="fig" rid="F9">9</xref>: circle), Russia (Far East), Japan, China.</p></tp:treatment-sec><tp:treatment-sec sec-type="habitat" id="SECID0EWWAE"><title>Habitat.</title><p>Specimens of this species were collected by sifting soil or leaf litter.</p></tp:treatment-sec><tp:treatment-sec><!--Section generated to contain objects referenced in tp:taxon-treatment.--><fig id="F9" position="float" orientation="portrait"><object-id xmlns:xlink="http://www.w3.org/1999/xlink" content-type="doi" xlink:type="simple">10.3897/zookeys.1033.59558.figure9</object-id><object-id xmlns:xlink="http://www.w3.org/1999/xlink" content-type="arpha" xlink:type="simple">4EEFA9E2-3EC6-577B-ADA3-5AED6966AA2C</object-id><label>Figure 9.</label><caption><p>Collection localities of <italic><tp:taxon-name><tp:taxon-name-part taxon-name-part-type="genus" reg="Batriscenellus">Batriscenellus</tp:taxon-name-part> <tp:taxon-name-part taxon-name-part-type="species" reg="koreanus">koreanus</tp:taxon-name-part></tp:taxon-name></italic> sp. nov.: square; <italic><tp:taxon-name><tp:taxon-name-part taxon-name-part-type="genus" reg="Batriscenellus">B.</tp:taxon-name-part> <tp:taxon-name-part taxon-name-part-type="species" reg="vicarius">vicarius</tp:taxon-name-part></tp:taxon-name></italic>: circle; <italic><tp:taxon-name><tp:taxon-name-part taxon-name-part-type="genus" reg="Batriscenellus">B.</tp:taxon-name-part> <tp:taxon-name-part taxon-name-part-type="species" reg="auritus">auritus</tp:taxon-name-part></tp:taxon-name></italic>: triangle; <italic><tp:taxon-name><tp:taxon-name-part taxon-name-part-type="genus" reg="Batriscenellus">B.</tp:taxon-name-part> <tp:taxon-name-part taxon-name-part-type="species" reg="orientalis">orientalis</tp:taxon-name-part></tp:taxon-name></italic>: diamond.</p></caption><graphic xmlns:xlink="http://www.w3.org/1999/xlink" xlink:href="zookeys-1033-159-g009.jpg" position="float" orientation="portrait" xlink:type="simple" id="oo_534806.jpg"><uri content-type="original_file" xlink:type="simple">https://binary.pensoft.net/fig/534806</uri></graphic></fig></tp:treatment-sec><ref-list><ref id="B8"><mixed-citation xmlns:xlink="http://www.w3.org/1999/xlink" xlink:type="simple"><person-group><name name-style="western"><surname>Nomura</surname><given-names>S</given-names></name></person-group> (<year>1991</year>) Systematic study on the genus <italic><tp:taxon-name><tp:taxon-name-part taxon-name-part-type="genus">Batrisoplisus</tp:taxon-name-part></tp:taxon-name></italic> and its allied genera from Japan (<tp:taxon-name><tp:taxon-name-part taxon-name-part-type="order">Coleoptera</tp:taxon-name-part></tp:taxon-name>, <tp:taxon-name><tp:taxon-name-part taxon-name-part-type="family">Pselaphidae</tp:taxon-name-part></tp:taxon-name>). Esakia (30): 1–462.</mixed-citation></ref><ref id="B2"><mixed-citation xmlns:xlink="http://www.w3.org/1999/xlink" xlink:type="simple"><person-group><name name-style="western"><surname>Cho</surname><given-names>YB</given-names></name><name name-style="western"><surname>Ahn</surname><given-names>KJ</given-names></name></person-group> (<year>2001</year>) <article-title><tp:taxon-name><tp:taxon-name-part taxon-name-part-type="order">Coleoptera</tp:taxon-name-part></tp:taxon-name> (<tp:taxon-name><tp:taxon-name-part taxon-name-part-type="family">Silphidae</tp:taxon-name-part></tp:taxon-name>, <tp:taxon-name><tp:taxon-name-part taxon-name-part-type="family">Staphylinidae</tp:taxon-name-part></tp:taxon-name>). Economic insects of Korea 11.</article-title><source><tp:taxon-name><tp:taxon-name-part taxon-name-part-type="class">Insecta</tp:taxon-name-part></tp:taxon-name> Koreana, Supplement</source><volume>18</volume>: <fpage>1</fpage>–<lpage>167</lpage>.</mixed-citation></ref><ref id="B12"><mixed-citation xmlns:xlink="http://www.w3.org/1999/xlink" xlink:type="simple"><person-group><name name-style="western"><surname>Park</surname><given-names>JK</given-names></name><name name-style="western"><surname>Cho</surname><given-names>Y</given-names></name><name name-style="western"><surname>Park</surname><given-names>J</given-names></name></person-group> (<year>2013</year>) <source>National List of Species of Korea (Insect, <tp:taxon-name><tp:taxon-name-part taxon-name-part-type="order">Coleoptera</tp:taxon-name-part></tp:taxon-name> I). National Institute of Biological Resources.</source><publisher-name>Jongiwayeonpil</publisher-name>, <publisher-loc>Daegu</publisher-loc>, <size units="page">462 pp</size>. [in Korean]</mixed-citation></ref><ref id="B7"><mixed-citation xmlns:xlink="http://www.w3.org/1999/xlink" xlink:type="simple"><person-group><name name-style="western"><surname>Löbl</surname><given-names>I</given-names></name><name name-style="western"><surname>Besuchet</surname><given-names>C</given-names></name></person-group> (<year>2004</year>) <article-title>Family <tp:taxon-name><tp:taxon-name-part taxon-name-part-type="family">Staphylinidae</tp:taxon-name-part></tp:taxon-name>: <tp:taxon-name><tp:taxon-name-part taxon-name-part-type="subfamily">Pselaphinae</tp:taxon-name-part></tp:taxon-name>.</article-title> In: <person-group><name name-style="western"><surname>Löbl</surname><given-names>I</given-names></name><name name-style="western"><surname>Smetana</surname><given-names>A</given-names></name></person-group> (<role>Eds</role>) <issue-title>Catalogue of Palaearctic Coleoptera (Vol.</issue-title><source>2). Stenstrup: Apollo Books</source>, <fpage>272</fpage>–<lpage>329</lpage>.</mixed-citation></ref><ref id="B13"><mixed-citation xmlns:xlink="http://www.w3.org/1999/xlink" xlink:type="simple"><person-group><name name-style="western"><surname>Schülke</surname><given-names>M</given-names></name><name name-style="western"><surname>Smetana</surname><given-names>A</given-names></name></person-group> (<year>2015</year>) <article-title>Family <tp:taxon-name><tp:taxon-name-part taxon-name-part-type="family">Staphylinidae</tp:taxon-name-part></tp:taxon-name> Latreille, 1802.</article-title> In: <person-group><name name-style="western"><surname>Löbl</surname><given-names>I</given-names></name><name name-style="western"><surname>Löbl</surname><given-names>D</given-names></name></person-group> (<role>Eds</role>) <issue-title>Catalogue of Palaearctic Coleoptera, Hydrophiloidea – Staphylinoidea, Revised and Updated Edition.</issue-title><source>Brill, Leiden/Boston</source>, <fpage>304</fpage>–<lpage>1134</lpage>.</mixed-citation></ref></ref-list></tp:taxon-treatment>
