# Supplementary material for: Revision of Korean species of the genus Batriscenellus Jeannel (Staphylinidae, Pselaphinae, Batrisitae) with description of one new species
Source: Zookeys. 2021 Apr 22;1033:159–71. doi: 10.3897/zookeys.1033.59558 (PMC8084858; doi:10.3897/zookeys.1033.59558)
Supplement: XML Treatment for Batriscenellus auritus [file zookeys.1033.59558-treatment4.xml]

<!DOCTYPE tp:taxon-treatment
  PUBLIC "-//TaxonX//DTD Taxonomic Treatment Publishing DTD v0 20100105//EN" "tax-treatment-NSO.dtd">
<tp:taxon-treatment xmlns:tp="http://www.plazi.org/taxpub"><tp:treatment-meta><kwd-group><label>Taxon classification</label><kwd><named-content xmlns:xlink="http://www.w3.org/1999/xlink" content-type="kingdom">Animalia</named-content></kwd><kwd><named-content xmlns:xlink="http://www.w3.org/1999/xlink" content-type="order">Coleoptera</named-content></kwd><kwd><named-content xmlns:xlink="http://www.w3.org/1999/xlink" content-type="family">Staphylinidae</named-content></kwd></kwd-group><mixed-citation publication-type="journal"><person-group><name><surname>Kang</surname><given-names>Jun-Young</given-names></name><name><surname>Park</surname><given-names>Sun-Jae</given-names></name><name><surname>Kim</surname><given-names>A-Young</given-names></name><name><surname>Park</surname><given-names>Jong-Seok</given-names></name></person-group><article-title>Revision of Korean species of the genus <italic><tp:taxon-name><tp:taxon-name-part taxon-name-part-type="genus" reg="Batriscenellus">Batriscenellus</tp:taxon-name-part></tp:taxon-name></italic> Jeannel (<tp:taxon-name><tp:taxon-name-part taxon-name-part-type="family">Staphylinidae</tp:taxon-name-part></tp:taxon-name>, <tp:taxon-name><tp:taxon-name-part taxon-name-part-type="subfamily">Pselaphinae</tp:taxon-name-part></tp:taxon-name>, <tp:taxon-name><tp:taxon-name-part taxon-name-part-type="supertribe">Batrisitae</tp:taxon-name-part></tp:taxon-name>) with description of one new species</article-title><source>Zookeys</source><day>22</day><month>4</month><year>2021</year><volume>1033</volume><fpage>159</fpage><lpage>171</lpage><pub-id pub-id-type="doi">10.3897/zookeys.1033.59558</pub-id></mixed-citation></tp:treatment-meta><tp:nomenclature><tp:taxon-name><object-id xmlns:xlink="http://www.w3.org/1999/xlink" content-type="arpha" xlink:type="simple">8E93943B-E38A-5268-AF1D-C32C2B7BBC55</object-id>
                <tp:taxon-name-part taxon-name-part-type="genus" reg="Batriscenellus">Batriscenellus</tp:taxon-name-part>
                <tp:taxon-name-part taxon-name-part-type="species" reg="auritus">auritus</tp:taxon-name-part>
              </tp:taxon-name><tp:taxon-authority>(Löbl, 1974)</tp:taxon-authority><xref ref-type="fig" rid="F5">Figs 5</xref><xref ref-type="fig" rid="F6">, 6</xref><tp:nomenclature-citation-list><tp:nomenclature-citation><tp:taxon-name>
                    <tp:taxon-name-part taxon-name-part-type="genus" reg="Batrisiella">Batrisiella</tp:taxon-name-part> <tp:taxon-name-part taxon-name-part-type="species" reg="aurita">aurita</tp:taxon-name-part></tp:taxon-name><comment>Löbl, 1974: 92. <xref ref-type="bibr" rid="B11">Nomura and Lee 1993</xref>: 46. <xref ref-type="bibr" rid="B4">Kim et al. 1994</xref>: 144. <xref ref-type="bibr" rid="B2">Cho and Ahn 2001</xref>: 53. <xref ref-type="bibr" rid="B7">Löbl and Besuchet 2004</xref>: 277.</comment></tp:nomenclature-citation><tp:nomenclature-citation><tp:taxon-name>
                    <tp:taxon-name-part taxon-name-part-type="genus" reg="Batriscenellus">Batriscenellus</tp:taxon-name-part> <tp:taxon-name-part taxon-name-part-type="species" reg="auritus">auritus</tp:taxon-name-part></tp:taxon-name><comment>: <xref ref-type="bibr" rid="B17">Yin et al. 2011</xref>: 37. <xref ref-type="bibr" rid="B12">Park et al. 2013</xref>: 123. <xref ref-type="bibr" rid="B13">Schülke and Smetana 2015</xref>: 366.</comment></tp:nomenclature-citation></tp:nomenclature-citation-list></tp:nomenclature><tp:treatment-sec sec-type="material" id="SECID0E5ZAE"><title>Material examined.</title><p>1♂ (1♂ aedeagus dissected and mounted in Euparal on clear plastic card, <abbrev xmlns:xlink="http://www.w3.org/1999/xlink" content-type="institution" xlink:title="Chungnam National University Insect Collection, Daejeon, Republic of Korea" id="ABBRID0EE1AE" xlink:type="simple">CNUIC</abbrev>), Chungnam Prov., Gongju City, Mt. Gyeryongsan, Geumsubong, 23 VI 2000, H.-J. Kim, ex near stream.</p></tp:treatment-sec><tp:treatment-sec sec-type="diagnosis" id="SECID0EJ1AE"><title>Diagnosis.</title><p>This species can be distinguished from the other <italic><tp:taxon-name><tp:taxon-name-part taxon-name-part-type="genus" reg="Batriscenellus">Batriscenellus</tp:taxon-name-part></tp:taxon-name></italic> species by the following combination of characters: antennomere 1 subquadrate with dense yellowish trichomes on lateral margin; elytra with pair of process antero-laterally; abdominal tergite IV with deep mediobasal sulcus (Fig. <xref ref-type="fig" rid="F5">5C</xref>); abdominal ventrite IV with dorsolateral setiferous patches; paramere of male genitalia forked into two branches, right paramere curved to right in dorsal view (Fig. <xref ref-type="fig" rid="F6">6A, B</xref>).</p><fig id="F5" position="float" orientation="portrait"><object-id xmlns:xlink="http://www.w3.org/1999/xlink" content-type="doi" xlink:type="simple">10.3897/zookeys.1033.59558.figure5</object-id><object-id xmlns:xlink="http://www.w3.org/1999/xlink" content-type="arpha" xlink:type="simple">0E8B1117-8482-5061-BC2D-C0629321FF91</object-id><label>Figure 5.</label><caption><p>Habitus figures of <italic><tp:taxon-name><tp:taxon-name-part taxon-name-part-type="genus" reg="Batriscenellus">Batriscenellus</tp:taxon-name-part> <tp:taxon-name-part taxon-name-part-type="species" reg="auritus">auritus</tp:taxon-name-part></tp:taxon-name></italic><bold>A</bold> dorsal view <bold>B</bold> antennae <bold>C</bold> dorsal view of abdomen <bold>D</bold> ventral view of abdomen. Scale bars: 1 mm (<bold>A</bold>), 0.5 mm (<bold>B–D</bold>).</p></caption><graphic xmlns:xlink="http://www.w3.org/1999/xlink" xlink:href="zookeys-1033-159-g005.jpg" position="float" orientation="portrait" xlink:type="simple" id="oo_534798.jpg"><uri content-type="original_file" xlink:type="simple">https://binary.pensoft.net/fig/534798</uri></graphic></fig></tp:treatment-sec><tp:treatment-sec sec-type="description" id="SECID0EC3AE"><title>Description.</title><p>Length 1.85 mm. Body reddish-brown (Fig. <xref ref-type="fig" rid="F5">5A</xref>). <bold><italic>Head</italic>.</bold> All antennomeres with tubercles and long setae (Fig. <xref ref-type="fig" rid="F5">5B</xref>). Antennomere 1 subquadrate with dense yellowish trichomes on lateral margin, 2–7 rectangular, 8 subquadrate and smallest, 9–10 rhombic, 11 oval. <bold><italic>Thorax</italic>.</bold> Mesoventrite with lateral setiferous patches. Elytra with lateral process. <bold><italic>Abdomen</italic>.</bold> Abdominal tergite IV with deep sulcus (Fig. <xref ref-type="fig" rid="F5">5C</xref>: arrow). Abdominal ventrite IV with pair of dorsolateral setiferous patches. <bold><italic>Aedeagus</italic>.</bold> Apical lobe of male genitalia curved to right and expanded apical margin in dorsal view (Fig. <xref ref-type="fig" rid="F6">6A, B</xref>). Two branches of paramere curved to right in lateral view (Fig. <xref ref-type="fig" rid="F6">6C, D</xref>).</p><fig id="F6" position="float" orientation="portrait"><object-id xmlns:xlink="http://www.w3.org/1999/xlink" content-type="doi" xlink:type="simple">10.3897/zookeys.1033.59558.figure6</object-id><object-id xmlns:xlink="http://www.w3.org/1999/xlink" content-type="arpha" xlink:type="simple">8D5CD8C8-B4F4-52A8-8D0B-1D5BCEF5A3EF</object-id><label>Figure 6.</label><caption><p>Aedeagi of <italic><tp:taxon-name><tp:taxon-name-part taxon-name-part-type="genus" reg="Batriscenellus">Batriscenellus</tp:taxon-name-part> <tp:taxon-name-part taxon-name-part-type="species" reg="auritus">auritus</tp:taxon-name-part></tp:taxon-name></italic><bold>A, B</bold> dorsal view <bold>C, D</bold> lateral view. Scale bars: 0.1 mm.</p></caption><graphic xmlns:xlink="http://www.w3.org/1999/xlink" xlink:href="zookeys-1033-159-g006.jpg" position="float" orientation="portrait" xlink:type="simple" id="oo_534800.jpg"><uri content-type="original_file" xlink:type="simple">https://binary.pensoft.net/fig/534800</uri></graphic></fig></tp:treatment-sec><tp:treatment-sec sec-type="comments" id="SECID0EI5AE"><title>Comments.</title><p>The basal bulb of the male genitalia are broken in Figure <xref ref-type="fig" rid="F6">6D</xref>. See <xref ref-type="bibr" rid="B6">Löbl (1974</xref>: 93) for other examples of the aedeagus.</p></tp:treatment-sec><tp:treatment-sec sec-type="distribution" id="SECID0EW5AE"><title>Distribution.</title><p>South Korea (Fig. <xref ref-type="fig" rid="F9">9</xref>: triangle).</p></tp:treatment-sec><tp:treatment-sec sec-type="habitat" id="SECID0EA6AE"><title>Habitat.</title><p>A single specimen of this species was collected near a stream.</p></tp:treatment-sec><tp:treatment-sec><!--Section generated to contain objects referenced in tp:taxon-treatment.--><fig id="F9" position="float" orientation="portrait"><object-id xmlns:xlink="http://www.w3.org/1999/xlink" content-type="doi" xlink:type="simple">10.3897/zookeys.1033.59558.figure9</object-id><object-id xmlns:xlink="http://www.w3.org/1999/xlink" content-type="arpha" xlink:type="simple">4EEFA9E2-3EC6-577B-ADA3-5AED6966AA2C</object-id><label>Figure 9.</label><caption><p>Collection localities of <italic><tp:taxon-name><tp:taxon-name-part taxon-name-part-type="genus" reg="Batriscenellus">Batriscenellus</tp:taxon-name-part> <tp:taxon-name-part taxon-name-part-type="species" reg="koreanus">koreanus</tp:taxon-name-part></tp:taxon-name></italic> sp. nov.: square; <italic><tp:taxon-name><tp:taxon-name-part taxon-name-part-type="genus" reg="Batriscenellus">B.</tp:taxon-name-part> <tp:taxon-name-part taxon-name-part-type="species" reg="vicarius">vicarius</tp:taxon-name-part></tp:taxon-name></italic>: circle; <italic><tp:taxon-name><tp:taxon-name-part taxon-name-part-type="genus" reg="Batriscenellus">B.</tp:taxon-name-part> <tp:taxon-name-part taxon-name-part-type="species" reg="auritus">auritus</tp:taxon-name-part></tp:taxon-name></italic>: triangle; <italic><tp:taxon-name><tp:taxon-name-part taxon-name-part-type="genus" reg="Batriscenellus">B.</tp:taxon-name-part> <tp:taxon-name-part taxon-name-part-type="species" reg="orientalis">orientalis</tp:taxon-name-part></tp:taxon-name></italic>: diamond.</p></caption><graphic xmlns:xlink="http://www.w3.org/1999/xlink" xlink:href="zookeys-1033-159-g009.jpg" position="float" orientation="portrait" xlink:type="simple" id="oo_534806.jpg"><uri content-type="original_file" xlink:type="simple">https://binary.pensoft.net/fig/534806</uri></graphic></fig></tp:treatment-sec><ref-list><ref id="B11"><mixed-citation xmlns:xlink="http://www.w3.org/1999/xlink" xlink:type="simple"><person-group><name name-style="western"><surname>Nomura</surname><given-names>S</given-names></name><name name-style="western"><surname>Lee</surname><given-names>CE</given-names></name></person-group> (<year>1993</year>) <article-title>A revision of the family <tp:taxon-name><tp:taxon-name-part taxon-name-part-type="family">Pselaphidae</tp:taxon-name-part></tp:taxon-name> (<tp:taxon-name><tp:taxon-name-part taxon-name-part-type="order">Coleoptera</tp:taxon-name-part></tp:taxon-name>) from South Korea.</article-title><source>Esakia</source><volume>33</volume>: <fpage>1</fpage>–<lpage>48</lpage>.</mixed-citation></ref><ref id="B4"><mixed-citation xmlns:xlink="http://www.w3.org/1999/xlink" xlink:type="simple"><person-group><name name-style="western"><surname>Kim</surname><given-names>JI</given-names></name><name name-style="western"><surname>Kwon</surname><given-names>YJ</given-names></name><name name-style="western"><surname>Paik</surname><given-names>JC</given-names></name><name name-style="western"><surname>Lee</surname><given-names>SM</given-names></name><name name-style="western"><surname>Ahn</surname><given-names>SL</given-names></name><name name-style="western"><surname>Park</surname><given-names>HC</given-names></name><name name-style="western"><surname>Chu</surname><given-names>HY</given-names></name></person-group> (<year>1994</year>) Order 23. <tp:taxon-name><tp:taxon-name-part taxon-name-part-type="order">Coleoptera</tp:taxon-name-part></tp:taxon-name>. The Entomological Society of Korea and Korean Society of Applied Entomology, editors. Check List of Insects from Korea. Kon-Kuk University Press, Seoul, 117–214.</mixed-citation></ref><ref id="B2"><mixed-citation xmlns:xlink="http://www.w3.org/1999/xlink" xlink:type="simple"><person-group><name name-style="western"><surname>Cho</surname><given-names>YB</given-names></name><name name-style="western"><surname>Ahn</surname><given-names>KJ</given-names></name></person-group> (<year>2001</year>) <article-title><tp:taxon-name><tp:taxon-name-part taxon-name-part-type="order">Coleoptera</tp:taxon-name-part></tp:taxon-name> (<tp:taxon-name><tp:taxon-name-part taxon-name-part-type="family">Silphidae</tp:taxon-name-part></tp:taxon-name>, <tp:taxon-name><tp:taxon-name-part taxon-name-part-type="family">Staphylinidae</tp:taxon-name-part></tp:taxon-name>). Economic insects of Korea 11.</article-title><source><tp:taxon-name><tp:taxon-name-part taxon-name-part-type="class">Insecta</tp:taxon-name-part></tp:taxon-name> Koreana, Supplement</source><volume>18</volume>: <fpage>1</fpage>–<lpage>167</lpage>.</mixed-citation></ref><ref id="B7"><mixed-citation xmlns:xlink="http://www.w3.org/1999/xlink" xlink:type="simple"><person-group><name name-style="western"><surname>Löbl</surname><given-names>I</given-names></name><name name-style="western"><surname>Besuchet</surname><given-names>C</given-names></name></person-group> (<year>2004</year>) <article-title>Family <tp:taxon-name><tp:taxon-name-part taxon-name-part-type="family">Staphylinidae</tp:taxon-name-part></tp:taxon-name>: <tp:taxon-name><tp:taxon-name-part taxon-name-part-type="subfamily">Pselaphinae</tp:taxon-name-part></tp:taxon-name>.</article-title> In: <person-group><name name-style="western"><surname>Löbl</surname><given-names>I</given-names></name><name name-style="western"><surname>Smetana</surname><given-names>A</given-names></name></person-group> (<role>Eds</role>) <issue-title>Catalogue of Palaearctic Coleoptera (Vol.</issue-title><source>2). Stenstrup: Apollo Books</source>, <fpage>272</fpage>–<lpage>329</lpage>.</mixed-citation></ref><ref id="B17"><mixed-citation xmlns:xlink="http://www.w3.org/1999/xlink" xlink:type="simple"><person-group><name name-style="western"><surname>Yin</surname><given-names>Z-W</given-names></name><name name-style="western"><surname>Li</surname><given-names>L-Z</given-names></name><name name-style="western"><surname>Zhao</surname><given-names>M-J</given-names></name></person-group> (<year>2011</year>) <article-title><italic><tp:taxon-name><tp:taxon-name-part taxon-name-part-type="genus">Batriscenellus</tp:taxon-name-part></tp:taxon-name></italic> Jeannel (<tp:taxon-name><tp:taxon-name-part taxon-name-part-type="order">Coleoptera</tp:taxon-name-part></tp:taxon-name>, <tp:taxon-name><tp:taxon-name-part taxon-name-part-type="family">Staphylinidae</tp:taxon-name-part></tp:taxon-name>, <tp:taxon-name><tp:taxon-name-part taxon-name-part-type="subfamily">Pselaphinae</tp:taxon-name-part></tp:taxon-name>) redefined, with notes on the Chinese species.</article-title><source>Zootaxa</source><volume>3016</volume>: <fpage>37</fpage>–<lpage>50</lpage>. <ext-link xlink:type="simple" ext-link-type="doi" xlink:href="10.11646/zootaxa.3016.1.3">https://doi.org/10.11646/zootaxa.3016.1.3</ext-link></mixed-citation></ref><ref id="B12"><mixed-citation xmlns:xlink="http://www.w3.org/1999/xlink" xlink:type="simple"><person-group><name name-style="western"><surname>Park</surname><given-names>JK</given-names></name><name name-style="western"><surname>Cho</surname><given-names>Y</given-names></name><name name-style="western"><surname>Park</surname><given-names>J</given-names></name></person-group> (<year>2013</year>) <source>National List of Species of Korea (Insect, <tp:taxon-name><tp:taxon-name-part taxon-name-part-type="order">Coleoptera</tp:taxon-name-part></tp:taxon-name> I). National Institute of Biological Resources.</source><publisher-name>Jongiwayeonpil</publisher-name>, <publisher-loc>Daegu</publisher-loc>, <size units="page">462 pp</size>. [in Korean]</mixed-citation></ref><ref id="B13"><mixed-citation xmlns:xlink="http://www.w3.org/1999/xlink" xlink:type="simple"><person-group><name name-style="western"><surname>Schülke</surname><given-names>M</given-names></name><name name-style="western"><surname>Smetana</surname><given-names>A</given-names></name></person-group> (<year>2015</year>) <article-title>Family <tp:taxon-name><tp:taxon-name-part taxon-name-part-type="family">Staphylinidae</tp:taxon-name-part></tp:taxon-name> Latreille, 1802.</article-title> In: <person-group><name name-style="western"><surname>Löbl</surname><given-names>I</given-names></name><name name-style="western"><surname>Löbl</surname><given-names>D</given-names></name></person-group> (<role>Eds</role>) <issue-title>Catalogue of Palaearctic Coleoptera, Hydrophiloidea – Staphylinoidea, Revised and Updated Edition.</issue-title><source>Brill, Leiden/Boston</source>, <fpage>304</fpage>–<lpage>1134</lpage>.</mixed-citation></ref><ref id="B6"><mixed-citation xmlns:xlink="http://www.w3.org/1999/xlink" xlink:type="simple"><person-group><name name-style="western"><surname>Löbl</surname><given-names>I</given-names></name></person-group> (<year>1974</year>) <article-title>Beitrag zur Kenntnis der <tp:taxon-name><tp:taxon-name-part taxon-name-part-type="family">Pselaphidae</tp:taxon-name-part></tp:taxon-name> (<tp:taxon-name><tp:taxon-name-part taxon-name-part-type="order">Coleoptera</tp:taxon-name-part></tp:taxon-name>) der Koreanischen Volksdemokratischen Republik.</article-title><source>Acta Zoologica Cracoviensia</source><volume>19</volume>(<issue>5</issue>): <fpage>91</fpage>–<lpage>104</lpage>.</mixed-citation></ref></ref-list></tp:taxon-treatment>
