# Supplementary material for: Revision of Korean species of the genus Batriscenellus Jeannel (Staphylinidae, Pselaphinae, Batrisitae) with description of one new species
Source: Zookeys. 2021 Apr 22;1033:159–71. doi: 10.3897/zookeys.1033.59558 (PMC8084858; doi:10.3897/zookeys.1033.59558)
Supplement: XML Treatment for Batriscenellus orientalis [file zookeys.1033.59558-treatment5.xml]

<!DOCTYPE tp:taxon-treatment
  PUBLIC "-//TaxonX//DTD Taxonomic Treatment Publishing DTD v0 20100105//EN" "tax-treatment-NSO.dtd">
<tp:taxon-treatment xmlns:tp="http://www.plazi.org/taxpub"><tp:treatment-meta><kwd-group><label>Taxon classification</label><kwd><named-content xmlns:xlink="http://www.w3.org/1999/xlink" content-type="kingdom">Animalia</named-content></kwd><kwd><named-content xmlns:xlink="http://www.w3.org/1999/xlink" content-type="order">Coleoptera</named-content></kwd><kwd><named-content xmlns:xlink="http://www.w3.org/1999/xlink" content-type="family">Staphylinidae</named-content></kwd></kwd-group><mixed-citation publication-type="journal"><person-group><name><surname>Kang</surname><given-names>Jun-Young</given-names></name><name><surname>Park</surname><given-names>Sun-Jae</given-names></name><name><surname>Kim</surname><given-names>A-Young</given-names></name><name><surname>Park</surname><given-names>Jong-Seok</given-names></name></person-group><article-title>Revision of Korean species of the genus <italic><tp:taxon-name><tp:taxon-name-part taxon-name-part-type="genus" reg="Batriscenellus">Batriscenellus</tp:taxon-name-part></tp:taxon-name></italic> Jeannel (<tp:taxon-name><tp:taxon-name-part taxon-name-part-type="family">Staphylinidae</tp:taxon-name-part></tp:taxon-name>, <tp:taxon-name><tp:taxon-name-part taxon-name-part-type="subfamily">Pselaphinae</tp:taxon-name-part></tp:taxon-name>, <tp:taxon-name><tp:taxon-name-part taxon-name-part-type="supertribe">Batrisitae</tp:taxon-name-part></tp:taxon-name>) with description of one new species</article-title><source>Zookeys</source><day>22</day><month>4</month><year>2021</year><volume>1033</volume><fpage>159</fpage><lpage>171</lpage><pub-id pub-id-type="doi">10.3897/zookeys.1033.59558</pub-id></mixed-citation></tp:treatment-meta><tp:nomenclature><tp:taxon-name><object-id xmlns:xlink="http://www.w3.org/1999/xlink" content-type="arpha" xlink:type="simple">4D068DE4-2793-5E81-A45E-98A094E5C324</object-id>
                <tp:taxon-name-part taxon-name-part-type="genus" reg="Batriscenellus">Batriscenellus</tp:taxon-name-part>
                <tp:taxon-name-part taxon-name-part-type="species" reg="orientalis">orientalis</tp:taxon-name-part>
              </tp:taxon-name><tp:taxon-authority>(Löbl, 1973)</tp:taxon-authority><xref ref-type="fig" rid="F7">Figs 7</xref><xref ref-type="fig" rid="F8">, 8</xref><tp:nomenclature-citation-list><tp:nomenclature-citation><tp:taxon-name>
                    <tp:taxon-name-part taxon-name-part-type="genus" reg="Batrisiella">Batrisiella</tp:taxon-name-part> <tp:taxon-name-part taxon-name-part-type="species" reg="orientalis">orientalis</tp:taxon-name-part></tp:taxon-name><comment>Löbl, 1973: 322.</comment></tp:nomenclature-citation><tp:nomenclature-citation><tp:taxon-name>
                    <tp:taxon-name-part taxon-name-part-type="genus" reg="Batriscenellus">Batriscenellus</tp:taxon-name-part> <tp:taxon-name-part taxon-name-part-type="species" reg="orientalis">orientalis</tp:taxon-name-part></tp:taxon-name><comment>: <xref ref-type="bibr" rid="B8">Nomura 1991</xref>: 317. <xref ref-type="bibr" rid="B4">Kim et al. 1994</xref>: 144. <xref ref-type="bibr" rid="B2">Cho and Ahn 2001</xref>: 53. <xref ref-type="bibr" rid="B7">Löbl and Besuchet 2004</xref>: 276. <xref ref-type="bibr" rid="B14">Shao et al. 2010</xref>: 67. <xref ref-type="bibr" rid="B17">Yin et al. 2011</xref>: 37. <xref ref-type="bibr" rid="B12">Park et al. 2013</xref>: 123. <xref ref-type="bibr" rid="B13">Schülke and Smetana 2015</xref>: 366.</comment></tp:nomenclature-citation><tp:nomenclature-citation><tp:taxon-name>
                    <tp:taxon-name-part taxon-name-part-type="genus" reg="Batriscenellus">Batriscenellus</tp:taxon-name-part> (<tp:taxon-name-part taxon-name-part-type="subgenus" reg="Coresoscenellus">Coresoscenellus</tp:taxon-name-part>) <tp:taxon-name-part taxon-name-part-type="species" reg="brachygaster">brachygaster</tp:taxon-name-part></tp:taxon-name><comment>Nomura &amp; Lee, 1993: 13. <xref ref-type="bibr" rid="B9">Nomura 2005</xref>: 214.</comment></tp:nomenclature-citation></tp:nomenclature-citation-list></tp:nomenclature><tp:treatment-sec sec-type="material" id="SECID0EBDAG"><title>Material examined.</title><p>3♂♂ (1♂, aedeagus dissected and mounted in Euparal on clear plastic card, <named-content xmlns:xlink="http://www.w3.org/1999/xlink" content-type="dwc:institutional_code" xlink:type="simple">CBNUIC</named-content>), Gangwon Prov., Jungyeong-gil, Miro-myeon, Samcheok-si, 69 m, <named-content xmlns:xlink="http://www.w3.org/1999/xlink" content-type="dwc:verbatimCoordinates" xlink:type="simple"><named-content content-type="geo-json" specific-use="{&#34;type&#34;:&#34;Point&#34;,&#34;coordinates&#34;:[129.085167,37.367444]}" id="NCID0EPDAG" xlink:type="simple">37°22'02.80"N, 129°05'06.60"E</named-content></named-content>, 22 VIII 2018, Y-J Choi, light trap; 1♂ (<named-content xmlns:xlink="http://www.w3.org/1999/xlink" content-type="dwc:institutional_code" xlink:type="simple">CBNUIC</named-content>), Chungbuk Prov., Jecheon-si, Hansu-myeon, Songgye-ri, 258 m, <named-content xmlns:xlink="http://www.w3.org/1999/xlink" content-type="dwc:verbatimCoordinates" xlink:type="simple"><named-content content-type="geo-json" specific-use="{&#34;type&#34;:&#34;Point&#34;,&#34;coordinates&#34;:[128.085222,36.881500]}" id="NCID0E3DAG" xlink:type="simple">36°52'53.40"N, 128°05'06.80"E</named-content></named-content>, 23 V 2019, Y-J Choi, sifting litter near stream; 1♀ (<named-content xmlns:xlink="http://www.w3.org/1999/xlink" content-type="dwc:institutional_code" xlink:type="simple">CBNUIC</named-content>), Chungbuk Prov., Mt. Worak, Mireuksonggye-ro, Hansu-myeon, Jecheon-si, 220 m, <named-content xmlns:xlink="http://www.w3.org/1999/xlink" content-type="dwc:verbatimCoordinates" xlink:type="simple"><named-content content-type="geo-json" specific-use="{&#34;type&#34;:&#34;Point&#34;,&#34;coordinates&#34;:[128.086333,36.868778]}" id="NCID0EJEAG" xlink:type="simple">36°52'07.60"N, 128°05'10.80"E</named-content></named-content>, 14 VI 2018, Y-J Choi, sifting litter; 1♂ (<named-content xmlns:xlink="http://www.w3.org/1999/xlink" content-type="dwc:institutional_code" xlink:type="simple">CBNUIC</named-content>), Gyeongbuk Prov., Uljin-gun, Onjeong-myeon, Woeseonmi-ri, 592 m, <named-content xmlns:xlink="http://www.w3.org/1999/xlink" content-type="dwc:verbatimCoordinates" xlink:type="simple"><named-content content-type="geo-json" specific-use="{&#34;type&#34;:&#34;Point&#34;,&#34;coordinates&#34;:[129.301472,36.757861]}" id="NCID0EWEAG" xlink:type="simple">36°45'28.30"N, 129°18'05.30"E</named-content></named-content>, 9 VIII 2018, J-W Kang, sifting leaf litter; 1♂ (<named-content xmlns:xlink="http://www.w3.org/1999/xlink" content-type="dwc:institutional_code" xlink:type="simple">CBNUIC</named-content>), Gyeongbuk Prov., Mungyeong-si, Sanyang-myeon, Sinjeon-ri, 74 m, <named-content xmlns:xlink="http://www.w3.org/1999/xlink" content-type="dwc:verbatimCoordinates" xlink:type="simple"><named-content content-type="geo-json" specific-use="{&#34;type&#34;:&#34;Point&#34;,&#34;coordinates&#34;:[128.263056,36.604444]}" id="NCID0EDFAG" xlink:type="simple">36°36'16.00"N, 128°15'47.00"E</named-content></named-content>, 9 V 2019, U-J Byeon, M-H Song, sifting leaf litter; 2♀♀ (<named-content xmlns:xlink="http://www.w3.org/1999/xlink" content-type="dwc:institutional_code" xlink:type="simple">CBNUIC</named-content>), Jeonnam Prov., Haenam-gun, Gyegok-myeon, Dangsan-ri, 211 m, <named-content xmlns:xlink="http://www.w3.org/1999/xlink" content-type="dwc:verbatimCoordinates" xlink:type="simple"><named-content content-type="geo-json" specific-use="{&#34;type&#34;:&#34;Point&#34;,&#34;coordinates&#34;:[126.648889,34.681389]}" id="NCID0EQFAG" xlink:type="simple">34°40'53.00"N, 126°38'56.00"E</named-content></named-content>, 18 V 2019, J-S Park, M-H Song, leaf litter &amp; dead wood debris; 1♀ (<named-content xmlns:xlink="http://www.w3.org/1999/xlink" content-type="dwc:institutional_code" xlink:type="simple">CBNUIC</named-content>), Gyeongbuk Prov., Yeongju-si, Munsu-myeon, Wolho-ri, 172 m, <named-content xmlns:xlink="http://www.w3.org/1999/xlink" content-type="dwc:verbatimCoordinates" xlink:type="simple"><named-content content-type="geo-json" specific-use="{&#34;type&#34;:&#34;Point&#34;,&#34;coordinates&#34;:[128.623814,36.762669]}" id="NCID0E4FAG" xlink:type="simple">36°45'45.61"N, 128°37'25.73"E</named-content></named-content>, 4 V 2019, M-S Jang, sifting leaf litter; 1♀ (<named-content xmlns:xlink="http://www.w3.org/1999/xlink" content-type="dwc:institutional_code" xlink:type="simple">CBNUIC</named-content>), Gyeongbuk Prov., Yecheon-gun, Yongmun-myeon, Sanggeumgok-ri, 220 m, <named-content xmlns:xlink="http://www.w3.org/1999/xlink" content-type="dwc:verbatimCoordinates" xlink:type="simple"><named-content content-type="geo-json" specific-use="{&#34;type&#34;:&#34;Point&#34;,&#34;coordinates&#34;:[128.405000,36.697500]}" id="NCID0EKGAG" xlink:type="simple">36°41'51.00"N, 128°24'18.00"E</named-content></named-content>, 5 V 2019, U-J Byeon, sifting leaf litter; 1♀ (<named-content xmlns:xlink="http://www.w3.org/1999/xlink" content-type="dwc:institutional_code" xlink:type="simple">CBNUIC</named-content>), Gyeongbuk Prov., Yecheon-gun, Yongmun-myeon, Nosa-ri, 246 m, <named-content xmlns:xlink="http://www.w3.org/1999/xlink" content-type="dwc:verbatimCoordinates" xlink:type="simple"><named-content content-type="geo-json" specific-use="{&#34;type&#34;:&#34;Point&#34;,&#34;coordinates&#34;:[128.375278,36.682500]}" id="NCID0EXGAG" xlink:type="simple">36°40'57.00"N, 128°22'31.00"E</named-content></named-content>, 19 VII 2019, U-J Byeon, sifting leaf &amp; soil litter.</p></tp:treatment-sec><tp:treatment-sec sec-type="diagnosis" id="SECID0E3GAG"><title>Diagnosis.</title><p>This species can be distinguished from the other <italic><tp:taxon-name><tp:taxon-name-part taxon-name-part-type="genus" reg="Batriscenellus">Batriscenellus</tp:taxon-name-part></tp:taxon-name></italic> species by the following combination of characters: antennomere 1 subquadrate with dense yellowish trichomes; elytra with lateral process; right margin of apical lobe of male genitalia expanded in dorsal view (Fig. <xref ref-type="fig" rid="F8">8A, B</xref>); paramere of male genitalia curved to left in dorsal and lateral views (Fig. <xref ref-type="fig" rid="F8">8C, D</xref>).</p><fig id="F7" position="float" orientation="portrait"><object-id xmlns:xlink="http://www.w3.org/1999/xlink" content-type="doi" xlink:type="simple">10.3897/zookeys.1033.59558.figure7</object-id><object-id xmlns:xlink="http://www.w3.org/1999/xlink" content-type="arpha" xlink:type="simple">3F667E89-1356-540F-AD0F-872879DDF0B0</object-id><label>Figure 7.</label><caption><p>Habitus figures of <italic><tp:taxon-name><tp:taxon-name-part taxon-name-part-type="genus" reg="Batriscenellus">Batriscenellus</tp:taxon-name-part> <tp:taxon-name-part taxon-name-part-type="species" reg="orientalis">orientalis</tp:taxon-name-part></tp:taxon-name></italic><bold>A</bold> dorsal view <bold>B</bold> antennae <bold>C</bold> dorsal view of abdomen <bold>D</bold> ventral view of abdomen. Scale bars: 1 mm (<bold>A</bold>), 0.5 mm (<bold>B–D</bold>).</p></caption><graphic xmlns:xlink="http://www.w3.org/1999/xlink" xlink:href="zookeys-1033-159-g007.jpg" position="float" orientation="portrait" xlink:type="simple" id="oo_534802.jpg"><uri content-type="original_file" xlink:type="simple">https://binary.pensoft.net/fig/534802</uri></graphic></fig><fig id="F8" position="float" orientation="portrait"><object-id xmlns:xlink="http://www.w3.org/1999/xlink" content-type="doi" xlink:type="simple">10.3897/zookeys.1033.59558.figure8</object-id><object-id xmlns:xlink="http://www.w3.org/1999/xlink" content-type="arpha" xlink:type="simple">134AF745-8BC5-58E0-ABED-66BF9C58A3EC</object-id><label>Figure 8.</label><caption><p>Aedeagi of <italic><tp:taxon-name><tp:taxon-name-part taxon-name-part-type="genus" reg="Batriscenellus">Batriscenellus</tp:taxon-name-part> <tp:taxon-name-part taxon-name-part-type="species" reg="orientalis">orientalis</tp:taxon-name-part></tp:taxon-name></italic><bold>A, B</bold> dorsal view <bold>C, D</bold> lateral view. Scale bars: 0.1 mm.</p></caption><graphic xmlns:xlink="http://www.w3.org/1999/xlink" xlink:href="zookeys-1033-159-g008.jpg" position="float" orientation="portrait" xlink:type="simple" id="oo_534804.jpg"><uri content-type="original_file" xlink:type="simple">https://binary.pensoft.net/fig/534804</uri></graphic></fig></tp:treatment-sec><tp:treatment-sec sec-type="description" id="SECID0ERJAG"><title>Description.</title><p>Length 1.71–2.09 mm. Body reddish-brown (Fig. <xref ref-type="fig" rid="F7">7A</xref>). <bold><italic>Head</italic>.</bold> All antennomeres with tubercles and long setae (Fig. <xref ref-type="fig" rid="F7">7B</xref>). Antennomere 1 subquadrate with dense yellowish trichomes on lateral margin (Fig. <xref ref-type="fig" rid="F7">7B</xref>: arrow), 2–7 rectangular, 8 subquadrate and smallest, 9 rhombic, 10 subquadrate, 11 oval. <bold><italic>Thorax</italic>.</bold> Mesoventrite with pair of lateral setiferous patches. Each elytron with one discal stria. <bold><italic>Abdomen</italic>.</bold> Abdominal tergite IV expanded (Fig. <xref ref-type="fig" rid="F5">5C</xref>). Abdominal ventrite IV with lateral setiferous patches.</p></tp:treatment-sec><tp:treatment-sec sec-type="distribution" id="SECID0ETKAG"><title>Distribution.</title><p>South Korea (Fig. <xref ref-type="fig" rid="F9">9</xref>: diamond), Japan, China.</p><fig id="F9" position="float" orientation="portrait"><object-id xmlns:xlink="http://www.w3.org/1999/xlink" content-type="doi" xlink:type="simple">10.3897/zookeys.1033.59558.figure9</object-id><object-id xmlns:xlink="http://www.w3.org/1999/xlink" content-type="arpha" xlink:type="simple">4EEFA9E2-3EC6-577B-ADA3-5AED6966AA2C</object-id><label>Figure 9.</label><caption><p>Collection localities of <italic><tp:taxon-name><tp:taxon-name-part taxon-name-part-type="genus" reg="Batriscenellus">Batriscenellus</tp:taxon-name-part> <tp:taxon-name-part taxon-name-part-type="species" reg="koreanus">koreanus</tp:taxon-name-part></tp:taxon-name></italic> sp. nov.: square; <italic><tp:taxon-name><tp:taxon-name-part taxon-name-part-type="genus" reg="Batriscenellus">B.</tp:taxon-name-part> <tp:taxon-name-part taxon-name-part-type="species" reg="vicarius">vicarius</tp:taxon-name-part></tp:taxon-name></italic>: circle; <italic><tp:taxon-name><tp:taxon-name-part taxon-name-part-type="genus" reg="Batriscenellus">B.</tp:taxon-name-part> <tp:taxon-name-part taxon-name-part-type="species" reg="auritus">auritus</tp:taxon-name-part></tp:taxon-name></italic>: triangle; <italic><tp:taxon-name><tp:taxon-name-part taxon-name-part-type="genus" reg="Batriscenellus">B.</tp:taxon-name-part> <tp:taxon-name-part taxon-name-part-type="species" reg="orientalis">orientalis</tp:taxon-name-part></tp:taxon-name></italic>: diamond.</p></caption><graphic xmlns:xlink="http://www.w3.org/1999/xlink" xlink:href="zookeys-1033-159-g009.jpg" position="float" orientation="portrait" xlink:type="simple" id="oo_534806.jpg"><uri content-type="original_file" xlink:type="simple">https://binary.pensoft.net/fig/534806</uri></graphic></fig></tp:treatment-sec><tp:treatment-sec sec-type="habitat" id="SECID0EWMAG"><title>Habitat.</title><p>Most specimens of this species were collected by sifting leaf litter or dead wood debris. One specimen was captured by a light trap.</p></tp:treatment-sec><tp:treatment-sec><!--Section generated to contain objects referenced in tp:taxon-treatment.--><fig id="F5" position="float" orientation="portrait"><object-id xmlns:xlink="http://www.w3.org/1999/xlink" content-type="doi" xlink:type="simple">10.3897/zookeys.1033.59558.figure5</object-id><object-id xmlns:xlink="http://www.w3.org/1999/xlink" content-type="arpha" xlink:type="simple">0E8B1117-8482-5061-BC2D-C0629321FF91</object-id><label>Figure 5.</label><caption><p>Habitus figures of <italic><tp:taxon-name><tp:taxon-name-part taxon-name-part-type="genus" reg="Batriscenellus">Batriscenellus</tp:taxon-name-part> <tp:taxon-name-part taxon-name-part-type="species" reg="auritus">auritus</tp:taxon-name-part></tp:taxon-name></italic><bold>A</bold> dorsal view <bold>B</bold> antennae <bold>C</bold> dorsal view of abdomen <bold>D</bold> ventral view of abdomen. Scale bars: 1 mm (<bold>A</bold>), 0.5 mm (<bold>B–D</bold>).</p></caption><graphic xmlns:xlink="http://www.w3.org/1999/xlink" xlink:href="zookeys-1033-159-g005.jpg" position="float" orientation="portrait" xlink:type="simple" id="oo_534798.jpg"><uri content-type="original_file" xlink:type="simple">https://binary.pensoft.net/fig/534798</uri></graphic></fig></tp:treatment-sec><ref-list><ref id="B8"><mixed-citation xmlns:xlink="http://www.w3.org/1999/xlink" xlink:type="simple"><person-group><name name-style="western"><surname>Nomura</surname><given-names>S</given-names></name></person-group> (<year>1991</year>) Systematic study on the genus <italic><tp:taxon-name><tp:taxon-name-part taxon-name-part-type="genus">Batrisoplisus</tp:taxon-name-part></tp:taxon-name></italic> and its allied genera from Japan (<tp:taxon-name><tp:taxon-name-part taxon-name-part-type="order">Coleoptera</tp:taxon-name-part></tp:taxon-name>, <tp:taxon-name><tp:taxon-name-part taxon-name-part-type="family">Pselaphidae</tp:taxon-name-part></tp:taxon-name>). Esakia (30): 1–462.</mixed-citation></ref><ref id="B4"><mixed-citation xmlns:xlink="http://www.w3.org/1999/xlink" xlink:type="simple"><person-group><name name-style="western"><surname>Kim</surname><given-names>JI</given-names></name><name name-style="western"><surname>Kwon</surname><given-names>YJ</given-names></name><name name-style="western"><surname>Paik</surname><given-names>JC</given-names></name><name name-style="western"><surname>Lee</surname><given-names>SM</given-names></name><name name-style="western"><surname>Ahn</surname><given-names>SL</given-names></name><name name-style="western"><surname>Park</surname><given-names>HC</given-names></name><name name-style="western"><surname>Chu</surname><given-names>HY</given-names></name></person-group> (<year>1994</year>) Order 23. <tp:taxon-name><tp:taxon-name-part taxon-name-part-type="order">Coleoptera</tp:taxon-name-part></tp:taxon-name>. The Entomological Society of Korea and Korean Society of Applied Entomology, editors. Check List of Insects from Korea. Kon-Kuk University Press, Seoul, 117–214.</mixed-citation></ref><ref id="B2"><mixed-citation xmlns:xlink="http://www.w3.org/1999/xlink" xlink:type="simple"><person-group><name name-style="western"><surname>Cho</surname><given-names>YB</given-names></name><name name-style="western"><surname>Ahn</surname><given-names>KJ</given-names></name></person-group> (<year>2001</year>) <article-title><tp:taxon-name><tp:taxon-name-part taxon-name-part-type="order">Coleoptera</tp:taxon-name-part></tp:taxon-name> (<tp:taxon-name><tp:taxon-name-part taxon-name-part-type="family">Silphidae</tp:taxon-name-part></tp:taxon-name>, <tp:taxon-name><tp:taxon-name-part taxon-name-part-type="family">Staphylinidae</tp:taxon-name-part></tp:taxon-name>). Economic insects of Korea 11.</article-title><source><tp:taxon-name><tp:taxon-name-part taxon-name-part-type="class">Insecta</tp:taxon-name-part></tp:taxon-name> Koreana, Supplement</source><volume>18</volume>: <fpage>1</fpage>–<lpage>167</lpage>.</mixed-citation></ref><ref id="B7"><mixed-citation xmlns:xlink="http://www.w3.org/1999/xlink" xlink:type="simple"><person-group><name name-style="western"><surname>Löbl</surname><given-names>I</given-names></name><name name-style="western"><surname>Besuchet</surname><given-names>C</given-names></name></person-group> (<year>2004</year>) <article-title>Family <tp:taxon-name><tp:taxon-name-part taxon-name-part-type="family">Staphylinidae</tp:taxon-name-part></tp:taxon-name>: <tp:taxon-name><tp:taxon-name-part taxon-name-part-type="subfamily">Pselaphinae</tp:taxon-name-part></tp:taxon-name>.</article-title> In: <person-group><name name-style="western"><surname>Löbl</surname><given-names>I</given-names></name><name name-style="western"><surname>Smetana</surname><given-names>A</given-names></name></person-group> (<role>Eds</role>) <issue-title>Catalogue of Palaearctic Coleoptera (Vol.</issue-title><source>2). Stenstrup: Apollo Books</source>, <fpage>272</fpage>–<lpage>329</lpage>.</mixed-citation></ref><ref id="B14"><mixed-citation xmlns:xlink="http://www.w3.org/1999/xlink" xlink:type="simple"><person-group><name name-style="western"><surname>Shao</surname><given-names>C</given-names></name><name name-style="western"><surname>Zhang</surname><given-names>P</given-names></name><name name-style="western"><surname>Gao</surname><given-names>L</given-names></name><name name-style="western"><surname>Cao</surname><given-names>C</given-names></name><name name-style="western"><surname>Lin</surname><given-names>L</given-names></name><name name-style="western"><surname>Sha</surname><given-names>D</given-names></name><name name-style="western"><surname>Zhang</surname><given-names>X</given-names></name><name name-style="western"><surname>Li</surname><given-names>J</given-names></name></person-group> (<year>2010</year>) <article-title>Les <tp:taxon-name><tp:taxon-name-part taxon-name-part-type="family">Staphylinidae</tp:taxon-name-part></tp:taxon-name> du milieu rural de la Province de Heilongjiang (Chine) (<tp:taxon-name><tp:taxon-name-part taxon-name-part-type="order">Coleoptera</tp:taxon-name-part></tp:taxon-name>, <tp:taxon-name><tp:taxon-name-part taxon-name-part-type="family">Staphylinidae</tp:taxon-name-part></tp:taxon-name>).</article-title><source>Le Coléoptériste</source><volume>13</volume>(<issue>1</issue>): <fpage>65</fpage>–<lpage>69</lpage>.</mixed-citation></ref><ref id="B17"><mixed-citation xmlns:xlink="http://www.w3.org/1999/xlink" xlink:type="simple"><person-group><name name-style="western"><surname>Yin</surname><given-names>Z-W</given-names></name><name name-style="western"><surname>Li</surname><given-names>L-Z</given-names></name><name name-style="western"><surname>Zhao</surname><given-names>M-J</given-names></name></person-group> (<year>2011</year>) <article-title><italic><tp:taxon-name><tp:taxon-name-part taxon-name-part-type="genus">Batriscenellus</tp:taxon-name-part></tp:taxon-name></italic> Jeannel (<tp:taxon-name><tp:taxon-name-part taxon-name-part-type="order">Coleoptera</tp:taxon-name-part></tp:taxon-name>, <tp:taxon-name><tp:taxon-name-part taxon-name-part-type="family">Staphylinidae</tp:taxon-name-part></tp:taxon-name>, <tp:taxon-name><tp:taxon-name-part taxon-name-part-type="subfamily">Pselaphinae</tp:taxon-name-part></tp:taxon-name>) redefined, with notes on the Chinese species.</article-title><source>Zootaxa</source><volume>3016</volume>: <fpage>37</fpage>–<lpage>50</lpage>. <ext-link xlink:type="simple" ext-link-type="doi" xlink:href="10.11646/zootaxa.3016.1.3">https://doi.org/10.11646/zootaxa.3016.1.3</ext-link></mixed-citation></ref><ref id="B12"><mixed-citation xmlns:xlink="http://www.w3.org/1999/xlink" xlink:type="simple"><person-group><name name-style="western"><surname>Park</surname><given-names>JK</given-names></name><name name-style="western"><surname>Cho</surname><given-names>Y</given-names></name><name name-style="western"><surname>Park</surname><given-names>J</given-names></name></person-group> (<year>2013</year>) <source>National List of Species of Korea (Insect, <tp:taxon-name><tp:taxon-name-part taxon-name-part-type="order">Coleoptera</tp:taxon-name-part></tp:taxon-name> I). National Institute of Biological Resources.</source><publisher-name>Jongiwayeonpil</publisher-name>, <publisher-loc>Daegu</publisher-loc>, <size units="page">462 pp</size>. [in Korean]</mixed-citation></ref><ref id="B13"><mixed-citation xmlns:xlink="http://www.w3.org/1999/xlink" xlink:type="simple"><person-group><name name-style="western"><surname>Schülke</surname><given-names>M</given-names></name><name name-style="western"><surname>Smetana</surname><given-names>A</given-names></name></person-group> (<year>2015</year>) <article-title>Family <tp:taxon-name><tp:taxon-name-part taxon-name-part-type="family">Staphylinidae</tp:taxon-name-part></tp:taxon-name> Latreille, 1802.</article-title> In: <person-group><name name-style="western"><surname>Löbl</surname><given-names>I</given-names></name><name name-style="western"><surname>Löbl</surname><given-names>D</given-names></name></person-group> (<role>Eds</role>) <issue-title>Catalogue of Palaearctic Coleoptera, Hydrophiloidea – Staphylinoidea, Revised and Updated Edition.</issue-title><source>Brill, Leiden/Boston</source>, <fpage>304</fpage>–<lpage>1134</lpage>.</mixed-citation></ref><ref id="B9"><mixed-citation xmlns:xlink="http://www.w3.org/1999/xlink" xlink:type="simple"><person-group><name name-style="western"><surname>Nomura</surname><given-names>S</given-names></name></person-group> (<year>2005</year>) <article-title>Three synonyms of the genus <italic><tp:taxon-name><tp:taxon-name-part taxon-name-part-type="genus">Batriscenellus</tp:taxon-name-part></tp:taxon-name></italic> (<tp:taxon-name><tp:taxon-name-part taxon-name-part-type="order">Coleoptera</tp:taxon-name-part></tp:taxon-name>, <tp:taxon-name><tp:taxon-name-part taxon-name-part-type="family">Staphylinidae</tp:taxon-name-part></tp:taxon-name>, <tp:taxon-name><tp:taxon-name-part taxon-name-part-type="subfamily">Pselaphinae</tp:taxon-name-part></tp:taxon-name>).</article-title><source>Elytra</source><volume>33</volume>(<issue>1</issue>): <fpage>213</fpage>–<lpage>214</lpage>.</mixed-citation></ref></ref-list></tp:taxon-treatment>
